# Supplementary material for: A Mechanistic Computational Model Reveals That Plasticity of CD4+ T Cell Differentiation Is a Function of Cytokine Composition and Dosage
Source: Front Physiol. 2018 Aug 2;9:878. doi: 10.3389/fphys.2018.00878 (PMC6083813; doi:10.3389/fphys.2018.00878)
Supplement: Supplementary file 2 [file Table_2.XLSX]

## Sheet: Sheet1
Input name	Presence (1) and Absence (0) of inputs									Output name	Active TF(s)	No. of active inputs	Phenotype
	TGF-β	IL-23	IL-12	IL-18	IL-4	IL-27	IL-6	IFN-γ	TCR
comps_10_0_1	1	1	1	1	1	0	1	0	1	Output 1	ALL ACTIVE	7	Th1-Th2-Th17-Treg
comps_104_0_1	1	1	0	0	1	0	1	1	1	Output 5	ALL ACTIVE	6	Th1-Th2-Th17-Treg
comps_130_0_1	1	0	1	1	1	1	1	0	1	Output 23	ALL ACTIVE	7	Th1-Th2-Th17-Treg
comps_136_0_1	1	0	1	1	1	0	1	1	1	Output 26	ALL ACTIVE	7	Th1-Th2-Th17-Treg
comps_138_0_1	1	0	1	1	1	0	1	0	1	Output 1	ALL ACTIVE	6	Th1-Th2-Th17-Treg
comps_144_0_1	1	0	1	1	0	1	1	1	1	Output 28	ALL ACTIVE	7	Th1-Th2-Th17-Treg
comps_146_0_1	1	0	1	1	0	1	1	0	1	Output 30	ALL ACTIVE	6	Th1-Th2-Th17-Treg
comps_152_0_1	1	0	1	1	0	0	1	1	1	Output 34	ALL ACTIVE	6	Th1-Th2-Th17-Treg
comps_154_0_1	1	0	1	1	0	0	1	0	1	Output 35	ALL ACTIVE	5	Th1-Th2-Th17-Treg
comps_160_0_1	1	0	1	0	1	1	1	1	1	Output 38	ALL ACTIVE	7	Th1-Th2-Th17-Treg
comps_162_0_1	1	0	1	0	1	1	1	0	1	Output 39	ALL ACTIVE	6	Th1-Th2-Th17-Treg
comps_168_0_1	1	0	1	0	1	0	1	1	1	Output 42	ALL ACTIVE	6	Th1-Th2-Th17-Treg
comps_18_0_1	1	1	1	1	0	1	1	0	1	Output 30	ALL ACTIVE	7	Th1-Th2-Th17-Treg
comps_192_0_1	1	0	0	1	1	1	1	1	1	Output 53	ALL ACTIVE	7	Th1-Th2-Th17-Treg
comps_194_0_1	1	0	0	1	1	1	1	0	1	Output 54	ALL ACTIVE	6	Th1-Th2-Th17-Treg
comps_200_0_1	1	0	0	1	1	0	1	1	1	Output 5	ALL ACTIVE	6	Th1-Th2-Th17-Treg
comps_224_0_1	1	0	0	0	1	1	1	1	1	Output 53	ALL ACTIVE	6	Th1-Th2-Th17-Treg
comps_226_0_1	1	0	0	0	1	1	1	0	1	Output 54	ALL ACTIVE	5	Th1-Th2-Th17-Treg
comps_232_0_1	1	0	0	0	1	0	1	1	1	Output 5	ALL ACTIVE	5	Th1-Th2-Th17-Treg
comps_24_0_1	1	1	1	1	0	0	1	1	1	Output 34	ALL ACTIVE	7	Th1-Th2-Th17-Treg
comps_26_0_1	1	1	1	1	0	0	1	0	1	Output 35	ALL ACTIVE	6	Th1-Th2-Th17-Treg
comps_34_0_1	1	1	1	0	1	1	1	0	1	Output 39	ALL ACTIVE	7	Th1-Th2-Th17-Treg
comps_40_0_1	1	1	1	0	1	0	1	1	1	Output 42	ALL ACTIVE	7	Th1-Th2-Th17-Treg
comps_66_0_1	1	1	0	1	1	1	1	0	1	Output 54	ALL ACTIVE	7	Th1-Th2-Th17-Treg
comps_72_0_1	1	1	0	1	1	0	1	1	1	Output 5	ALL ACTIVE	7	Th1-Th2-Th17-Treg
comps_96_0_1	1	1	0	0	1	1	1	1	1	Output 53	ALL ACTIVE	7	Th1-Th2-Th17-Treg
comps_98_0_1	1	1	0	0	1	1	1	0	1	Output 54	ALL ACTIVE	6	Th1-Th2-Th17-Treg
nScomps_128_0_0_1	1	0	1	1	1	1	1	1	1	Output 101	ALL ACTIVE	8	Th1-Th2-Th17-Treg
nScomps_16_0_0_1	1	1	1	1	0	1	1	1	1	Output 28	ALL ACTIVE	8	Th1-Th2-Th17-Treg
nScomps_2_0_0_1	1	1	1	1	1	1	1	0	1	Output 23	ALL ACTIVE	8	Th1-Th2-Th17-Treg
nScomps_32_0_0_1	1	1	1	0	1	1	1	1	1	Output 38	ALL ACTIVE	8	Th1-Th2-Th17-Treg
nScomps_64_0_0_1	1	1	0	1	1	1	1	1	1	Output 53	ALL ACTIVE	8	Th1-Th2-Th17-Treg
nScomps_8_0_0_1	1	1	1	1	1	0	1	1	1	Output 26	ALL ACTIVE	8	Th1-Th2-Th17-Treg
comps_126_0_1	1	1	0	0	0	0	0	0	1	Output 21	Foxp3	3	Treg
comps_222_0_1	1	0	0	1	0	0	0	0	1	Output 21	Foxp3	3	Treg
comps_254_0_1	1	0	0	0	0	0	0	0	1	Output 21	Foxp3	2	Treg
comps_94_0_1	1	1	0	1	0	0	0	0	1	Output 21	Foxp3	4	Treg
comps_106_0_1	1	1	0	0	1	0	1	0	1	Output 7	GATA3	5	Th2
comps_106_0_2	1	1	0	0	1	0	1	0	1	Output 8	GATA3	5	Th2
comps_110_0_1	1	1	0	0	1	0	0	0	1	Output 11	GATA3	4	Th2
comps_170_0_1	1	0	1	0	1	0	1	0	1	Output 43	GATA3	5	Th2
comps_170_0_2	1	0	1	0	1	0	1	0	1	Output 44	GATA3	5	Th2
comps_174_0_1	1	0	1	0	1	0	0	0	1	Output 45	GATA3	4	Th2
comps_202_0_1	1	0	0	1	1	0	1	0	1	Output 7	GATA3	5	Th2
comps_202_0_2	1	0	0	1	1	0	1	0	1	Output 8	GATA3	5	Th2
comps_206_0_1	1	0	0	1	1	0	0	0	1	Output 11	GATA3	4	Th2
comps_234_0_1	1	0	0	0	1	0	1	0	1	Output 7	GATA3	4	Th2
comps_234_0_2	1	0	0	0	1	0	1	0	1	Output 8	GATA3	4	Th2
comps_238_0_1	1	0	0	0	1	0	0	0	1	Output 11	GATA3	3	Th2
comps_298_0_1	0	1	1	0	1	0	1	0	1	Output 75	GATA3	5	Th2
comps_302_0_1	0	1	1	0	1	0	0	0	1	Output 76	GATA3	4	Th2
comps_330_0_1	0	1	0	1	1	0	1	0	1	Output 89	GATA3	5	Th2
comps_334_0_1	0	1	0	1	1	0	0	0	1	Output 91	GATA3	4	Th2
comps_362_0_1	0	1	0	0	1	0	1	0	1	Output 89	GATA3	4	Th2
comps_366_0_1	0	1	0	0	1	0	0	0	1	Output 91	GATA3	3	Th2
comps_42_0_1	1	1	1	0	1	0	1	0	1	Output 43	GATA3	6	Th2
comps_42_0_2	1	1	1	0	1	0	1	0	1	Output 44	GATA3	6	Th2
comps_426_0_1	0	0	1	0	1	0	1	0	1	Output 75	GATA3	4	Th2
comps_430_0_1	0	0	1	0	1	0	0	0	1	Output 76	GATA3	3	Th2
comps_458_0_1	0	0	0	1	1	0	1	0	1	Output 89	GATA3	4	Th2
comps_46_0_1	1	1	1	0	1	0	0	0	1	Output 45	GATA3	5	Th2
comps_462_0_1	0	0	0	1	1	0	0	0	1	Output 91	GATA3	3	Th2
comps_490_0_1	0	0	0	0	1	0	1	0	1	Output 89	GATA3	3	Th2
comps_494_0_1	0	0	0	0	1	0	0	0	1	Output 91	GATA3	2	Th2
comps_74_0_1	1	1	0	1	1	0	1	0	1	Output 7	GATA3	6	Th2
comps_74_0_2	1	1	0	1	1	0	1	0	1	Output 8	GATA3	6	Th2
comps_78_0_1	1	1	0	1	1	0	0	0	1	Output 11	GATA3	5	Th2
comps_101_0_1	1	1	0	0	1	1	0	1	0	Output 3	NO TF	5	Th0
comps_103_0_1	1	1	0	0	1	1	0	0	0	Output 3	NO TF	4	Th0
comps_105_0_1	1	1	0	0	1	0	1	1	0	Output 6	NO TF	5	Th0
comps_107_0_1	1	1	0	0	1	0	1	0	0	Output 6	NO TF	4	Th0
comps_109_0_1	1	1	0	0	1	0	0	1	0	Output 3	NO TF	4	Th0
comps_11_0_1	1	1	1	1	1	0	1	0	0	Output 10	NO TF	6	Th0
comps_111_0_1	1	1	0	0	1	0	0	0	0	Output 3	NO TF	3	Th0
comps_113_0_1	1	1	0	0	0	1	1	1	0	Output 13	NO TF	5	Th0
comps_115_0_1	1	1	0	0	0	1	1	0	0	Output 13	NO TF	4	Th0
comps_121_0_1	1	1	0	0	0	0	1	1	0	Output 13	NO TF	4	Th0
comps_123_0_1	1	1	0	0	0	0	1	0	0	Output 13	NO TF	3	Th0
comps_129_0_1	1	0	1	1	1	1	1	1	0	Output 10	NO TF	7	Th0
comps_13_0_1	1	1	1	1	1	0	0	1	0	Output 22	NO TF	6	Th0
comps_131_0_1	1	0	1	1	1	1	1	0	0	Output 10	NO TF	6	Th0
comps_133_0_1	1	0	1	1	1	1	0	1	0	Output 22	NO TF	6	Th0
comps_135_0_1	1	0	1	1	1	1	0	0	0	Output 22	NO TF	5	Th0
comps_137_0_1	1	0	1	1	1	0	1	1	0	Output 10	NO TF	6	Th0
comps_139_0_1	1	0	1	1	1	0	1	0	0	Output 10	NO TF	5	Th0
comps_141_0_1	1	0	1	1	1	0	0	1	0	Output 22	NO TF	5	Th0
comps_143_0_1	1	0	1	1	1	0	0	0	0	Output 22	NO TF	4	Th0
comps_145_0_1	1	0	1	1	0	1	1	1	0	Output 29	NO TF	6	Th0
comps_147_0_1	1	0	1	1	0	1	1	0	0	Output 29	NO TF	5	Th0
comps_149_0_1	1	0	1	1	0	1	0	1	0	Output 32	NO TF	5	Th0
comps_15_0_1	1	1	1	1	1	0	0	0	0	Output 22	NO TF	5	Th0
comps_151_0_1	1	0	1	1	0	1	0	0	0	Output 32	NO TF	4	Th0
comps_153_0_1	1	0	1	1	0	0	1	1	0	Output 29	NO TF	5	Th0
comps_155_0_1	1	0	1	1	0	0	1	0	0	Output 29	NO TF	4	Th0
comps_157_0_1	1	0	1	1	0	0	0	1	0	Output 32	NO TF	4	Th0
comps_159_0_1	1	0	1	1	0	0	0	0	0	Output 32	NO TF	3	Th0
comps_161_0_1	1	0	1	0	1	1	1	1	0	Output 6	NO TF	6	Th0
comps_163_0_1	1	0	1	0	1	1	1	0	0	Output 6	NO TF	5	Th0
comps_165_0_1	1	0	1	0	1	1	0	1	0	Output 3	NO TF	5	Th0
comps_167_0_1	1	0	1	0	1	1	0	0	0	Output 3	NO TF	4	Th0
comps_169_0_1	1	0	1	0	1	0	1	1	0	Output 6	NO TF	5	Th0
comps_17_0_1	1	1	1	1	0	1	1	1	0	Output 29	NO TF	7	Th0
comps_171_0_1	1	0	1	0	1	0	1	0	0	Output 6	NO TF	4	Th0
comps_173_0_1	1	0	1	0	1	0	0	1	0	Output 3	NO TF	4	Th0
comps_175_0_1	1	0	1	0	1	0	0	0	0	Output 3	NO TF	3	Th0
comps_177_0_1	1	0	1	0	0	1	1	1	0	Output 13	NO TF	5	Th0
comps_179_0_1	1	0	1	0	0	1	1	0	0	Output 13	NO TF	4	Th0
comps_185_0_1	1	0	1	0	0	0	1	1	0	Output 13	NO TF	4	Th0
comps_187_0_1	1	0	1	0	0	0	1	0	0	Output 13	NO TF	3	Th0
comps_19_0_1	1	1	1	1	0	1	1	0	0	Output 29	NO TF	6	Th0
comps_193_0_1	1	0	0	1	1	1	1	1	0	Output 6	NO TF	6	Th0
comps_195_0_1	1	0	0	1	1	1	1	0	0	Output 6	NO TF	5	Th0
comps_197_0_1	1	0	0	1	1	1	0	1	0	Output 3	NO TF	5	Th0
comps_199_0_1	1	0	0	1	1	1	0	0	0	Output 3	NO TF	4	Th0
comps_201_0_1	1	0	0	1	1	0	1	1	0	Output 6	NO TF	5	Th0
comps_203_0_1	1	0	0	1	1	0	1	0	0	Output 6	NO TF	4	Th0
comps_205_0_1	1	0	0	1	1	0	0	1	0	Output 3	NO TF	4	Th0
comps_207_0_1	1	0	0	1	1	0	0	0	0	Output 3	NO TF	3	Th0
comps_209_0_1	1	0	0	1	0	1	1	1	0	Output 13	NO TF	5	Th0
comps_21_0_1	1	1	1	1	0	1	0	1	0	Output 32	NO TF	6	Th0
comps_211_0_1	1	0	0	1	0	1	1	0	0	Output 13	NO TF	4	Th0
comps_217_0_1	1	0	0	1	0	0	1	1	0	Output 13	NO TF	4	Th0
comps_219_0_1	1	0	0	1	0	0	1	0	0	Output 13	NO TF	3	Th0
comps_225_0_1	1	0	0	0	1	1	1	1	0	Output 6	NO TF	5	Th0
comps_227_0_1	1	0	0	0	1	1	1	0	0	Output 6	NO TF	4	Th0
comps_229_0_1	1	0	0	0	1	1	0	1	0	Output 3	NO TF	4	Th0
comps_23_0_1	1	1	1	1	0	1	0	0	0	Output 32	NO TF	5	Th0
comps_231_0_1	1	0	0	0	1	1	0	0	0	Output 3	NO TF	3	Th0
comps_233_0_1	1	0	0	0	1	0	1	1	0	Output 6	NO TF	4	Th0
comps_235_0_1	1	0	0	0	1	0	1	0	0	Output 6	NO TF	3	Th0
comps_237_0_1	1	0	0	0	1	0	0	1	0	Output 3	NO TF	3	Th0
comps_239_0_1	1	0	0	0	1	0	0	0	0	Output 3	NO TF	2	Th0
comps_241_0_1	1	0	0	0	0	1	1	1	0	Output 13	NO TF	4	Th0
comps_243_0_1	1	0	0	0	0	1	1	0	0	Output 13	NO TF	3	Th0
comps_249_0_1	1	0	0	0	0	0	1	1	0	Output 13	NO TF	3	Th0
comps_25_0_1	1	1	1	1	0	0	1	1	0	Output 29	NO TF	6	Th0
comps_251_0_1	1	0	0	0	0	0	1	0	0	Output 13	NO TF	2	Th0
comps_257_0_1	0	1	1	1	1	1	1	1	0	Output 10	NO TF	7	Th0
comps_259_0_1	0	1	1	1	1	1	1	0	0	Output 10	NO TF	6	Th0
comps_261_0_1	0	1	1	1	1	1	0	1	0	Output 22	NO TF	6	Th0
comps_263_0_1	0	1	1	1	1	1	0	0	0	Output 22	NO TF	5	Th0
comps_265_0_1	0	1	1	1	1	0	1	1	0	Output 10	NO TF	6	Th0
comps_267_0_1	0	1	1	1	1	0	1	0	0	Output 10	NO TF	5	Th0
comps_269_0_1	0	1	1	1	1	0	0	1	0	Output 22	NO TF	5	Th0
comps_27_0_1	1	1	1	1	0	0	1	0	0	Output 29	NO TF	5	Th0
comps_271_0_1	0	1	1	1	1	0	0	0	0	Output 22	NO TF	4	Th0
comps_273_0_1	0	1	1	1	0	1	1	1	0	Output 29	NO TF	6	Th0
comps_275_0_1	0	1	1	1	0	1	1	0	0	Output 29	NO TF	5	Th0
comps_277_0_1	0	1	1	1	0	1	0	1	0	Output 32	NO TF	5	Th0
comps_279_0_1	0	1	1	1	0	1	0	0	0	Output 32	NO TF	4	Th0
comps_281_0_1	0	1	1	1	0	0	1	1	0	Output 29	NO TF	5	Th0
comps_283_0_1	0	1	1	1	0	0	1	0	0	Output 29	NO TF	4	Th0
comps_285_0_1	0	1	1	1	0	0	0	1	0	Output 32	NO TF	4	Th0
comps_287_0_1	0	1	1	1	0	0	0	0	0	Output 32	NO TF	3	Th0
comps_289_0_1	0	1	1	0	1	1	1	1	0	Output 6	NO TF	6	Th0
comps_29_0_1	1	1	1	1	0	0	0	1	0	Output 32	NO TF	5	Th0
comps_291_0_1	0	1	1	0	1	1	1	0	0	Output 6	NO TF	5	Th0
comps_293_0_1	0	1	1	0	1	1	0	1	0	Output 3	NO TF	5	Th0
comps_295_0_1	0	1	1	0	1	1	0	0	0	Output 3	NO TF	4	Th0
comps_297_0_1	0	1	1	0	1	0	1	1	0	Output 6	NO TF	5	Th0
comps_299_0_1	0	1	1	0	1	0	1	0	0	Output 6	NO TF	4	Th0
comps_3_0_1	1	1	1	1	1	1	1	0	0	Output 10	NO TF	7	Th0
comps_301_0_1	0	1	1	0	1	0	0	1	0	Output 3	NO TF	4	Th0
comps_303_0_1	0	1	1	0	1	0	0	0	0	Output 3	NO TF	3	Th0
comps_305_0_1	0	1	1	0	0	1	1	1	0	Output 13	NO TF	5	Th0
comps_307_0_1	0	1	1	0	0	1	1	0	0	Output 13	NO TF	4	Th0
comps_31_0_1	1	1	1	1	0	0	0	0	0	Output 32	NO TF	4	Th0
comps_313_0_1	0	1	1	0	0	0	1	1	0	Output 13	NO TF	4	Th0
comps_315_0_1	0	1	1	0	0	0	1	0	0	Output 13	NO TF	3	Th0
comps_321_0_1	0	1	0	1	1	1	1	1	0	Output 6	NO TF	6	Th0
comps_323_0_1	0	1	0	1	1	1	1	0	0	Output 6	NO TF	5	Th0
comps_325_0_1	0	1	0	1	1	1	0	1	0	Output 3	NO TF	5	Th0
comps_327_0_1	0	1	0	1	1	1	0	0	0	Output 3	NO TF	4	Th0
comps_329_0_1	0	1	0	1	1	0	1	1	0	Output 6	NO TF	5	Th0
comps_33_0_1	1	1	1	0	1	1	1	1	0	Output 6	NO TF	7	Th0
comps_331_0_1	0	1	0	1	1	0	1	0	0	Output 6	NO TF	4	Th0
comps_333_0_1	0	1	0	1	1	0	0	1	0	Output 3	NO TF	4	Th0
comps_335_0_1	0	1	0	1	1	0	0	0	0	Output 3	NO TF	3	Th0
comps_337_0_1	0	1	0	1	0	1	1	1	0	Output 13	NO TF	5	Th0
comps_339_0_1	0	1	0	1	0	1	1	0	0	Output 13	NO TF	4	Th0
comps_345_0_1	0	1	0	1	0	0	1	1	0	Output 13	NO TF	4	Th0
comps_346_0_1	0	1	0	1	0	0	1	0	1	Output 97	NO TF	4	Th0
comps_347_0_1	0	1	0	1	0	0	1	0	0	Output 13	NO TF	3	Th0
comps_35_0_1	1	1	1	0	1	1	1	0	0	Output 6	NO TF	6	Th0
comps_350_0_1	0	1	0	1	0	0	0	0	1	Output 99	NO TF	3	Th0
comps_353_0_1	0	1	0	0	1	1	1	1	0	Output 6	NO TF	5	Th0
comps_355_0_1	0	1	0	0	1	1	1	0	0	Output 6	NO TF	4	Th0
comps_357_0_1	0	1	0	0	1	1	0	1	0	Output 3	NO TF	4	Th0
comps_359_0_1	0	1	0	0	1	1	0	0	0	Output 3	NO TF	3	Th0
comps_361_0_1	0	1	0	0	1	0	1	1	0	Output 6	NO TF	4	Th0
comps_363_0_1	0	1	0	0	1	0	1	0	0	Output 6	NO TF	3	Th0
comps_365_0_1	0	1	0	0	1	0	0	1	0	Output 3	NO TF	3	Th0
comps_367_0_1	0	1	0	0	1	0	0	0	0	Output 3	NO TF	2	Th0
comps_369_0_1	0	1	0	0	0	1	1	1	0	Output 13	NO TF	4	Th0
comps_37_0_1	1	1	1	0	1	1	0	1	0	Output 3	NO TF	6	Th0
comps_371_0_1	0	1	0	0	0	1	1	0	0	Output 13	NO TF	3	Th0
comps_377_0_1	0	1	0	0	0	0	1	1	0	Output 13	NO TF	3	Th0
comps_378_0_1	0	1	0	0	0	0	1	0	1	Output 97	NO TF	3	Th0
comps_379_0_1	0	1	0	0	0	0	1	0	0	Output 13	NO TF	2	Th0
comps_382_0_1	0	1	0	0	0	0	0	0	1	Output 99	NO TF	2	Th0
comps_385_0_1	0	0	1	1	1	1	1	1	0	Output 10	NO TF	6	Th0
comps_387_0_1	0	0	1	1	1	1	1	0	0	Output 10	NO TF	5	Th0
comps_389_0_1	0	0	1	1	1	1	0	1	0	Output 22	NO TF	5	Th0
comps_39_0_1	1	1	1	0	1	1	0	0	0	Output 3	NO TF	5	Th0
comps_391_0_1	0	0	1	1	1	1	0	0	0	Output 22	NO TF	4	Th0
comps_393_0_1	0	0	1	1	1	0	1	1	0	Output 10	NO TF	5	Th0
comps_395_0_1	0	0	1	1	1	0	1	0	0	Output 10	NO TF	4	Th0
comps_397_0_1	0	0	1	1	1	0	0	1	0	Output 22	NO TF	4	Th0
comps_399_0_1	0	0	1	1	1	0	0	0	0	Output 22	NO TF	3	Th0
comps_401_0_1	0	0	1	1	0	1	1	1	0	Output 29	NO TF	5	Th0
comps_403_0_1	0	0	1	1	0	1	1	0	0	Output 29	NO TF	4	Th0
comps_405_0_1	0	0	1	1	0	1	0	1	0	Output 32	NO TF	4	Th0
comps_407_0_1	0	0	1	1	0	1	0	0	0	Output 32	NO TF	3	Th0
comps_409_0_1	0	0	1	1	0	0	1	1	0	Output 29	NO TF	4	Th0
comps_41_0_1	1	1	1	0	1	0	1	1	0	Output 6	NO TF	6	Th0
comps_411_0_1	0	0	1	1	0	0	1	0	0	Output 29	NO TF	3	Th0
comps_413_0_1	0	0	1	1	0	0	0	1	0	Output 32	NO TF	3	Th0
comps_415_0_1	0	0	1	1	0	0	0	0	0	Output 32	NO TF	2	Th0
comps_417_0_1	0	0	1	0	1	1	1	1	0	Output 6	NO TF	5	Th0
comps_419_0_1	0	0	1	0	1	1	1	0	0	Output 6	NO TF	4	Th0
comps_421_0_1	0	0	1	0	1	1	0	1	0	Output 3	NO TF	4	Th0
comps_423_0_1	0	0	1	0	1	1	0	0	0	Output 3	NO TF	3	Th0
comps_425_0_1	0	0	1	0	1	0	1	1	0	Output 6	NO TF	4	Th0
comps_427_0_1	0	0	1	0	1	0	1	0	0	Output 6	NO TF	3	Th0
comps_429_0_1	0	0	1	0	1	0	0	1	0	Output 3	NO TF	3	Th0
comps_43_0_1	1	1	1	0	1	0	1	0	0	Output 6	NO TF	5	Th0
comps_431_0_1	0	0	1	0	1	0	0	0	0	Output 3	NO TF	2	Th0
comps_433_0_1	0	0	1	0	0	1	1	1	0	Output 13	NO TF	4	Th0
comps_435_0_1	0	0	1	0	0	1	1	0	0	Output 13	NO TF	3	Th0
comps_441_0_1	0	0	1	0	0	0	1	1	0	Output 13	NO TF	3	Th0
comps_443_0_1	0	0	1	0	0	0	1	0	0	Output 13	NO TF	2	Th0
comps_449_0_1	0	0	0	1	1	1	1	1	0	Output 6	NO TF	5	Th0
comps_45_0_1	1	1	1	0	1	0	0	1	0	Output 3	NO TF	5	Th0
comps_451_0_1	0	0	0	1	1	1	1	0	0	Output 6	NO TF	4	Th0
comps_453_0_1	0	0	0	1	1	1	0	1	0	Output 3	NO TF	4	Th0
comps_455_0_1	0	0	0	1	1	1	0	0	0	Output 3	NO TF	3	Th0
comps_457_0_1	0	0	0	1	1	0	1	1	0	Output 6	NO TF	4	Th0
comps_459_0_1	0	0	0	1	1	0	1	0	0	Output 6	NO TF	3	Th0
comps_461_0_1	0	0	0	1	1	0	0	1	0	Output 3	NO TF	3	Th0
comps_463_0_1	0	0	0	1	1	0	0	0	0	Output 3	NO TF	2	Th0
comps_465_0_1	0	0	0	1	0	1	1	1	0	Output 13	NO TF	4	Th0
comps_467_0_1	0	0	0	1	0	1	1	0	0	Output 13	NO TF	3	Th0
comps_47_0_1	1	1	1	0	1	0	0	0	0	Output 3	NO TF	4	Th0
comps_473_0_1	0	0	0	1	0	0	1	1	0	Output 13	NO TF	3	Th0
comps_474_0_1	0	0	0	1	0	0	1	0	1	Output 97	NO TF	3	Th0
comps_475_0_1	0	0	0	1	0	0	1	0	0	Output 13	NO TF	2	Th0
comps_478_0_1	0	0	0	1	0	0	0	0	1	Output 99	NO TF	2	Th0
comps_481_0_1	0	0	0	0	1	1	1	1	0	Output 6	NO TF	4	Th0
comps_483_0_1	0	0	0	0	1	1	1	0	0	Output 6	NO TF	3	Th0
comps_485_0_1	0	0	0	0	1	1	0	1	0	Output 3	NO TF	3	Th0
comps_487_0_1	0	0	0	0	1	1	0	0	0	Output 3	NO TF	2	Th0
comps_489_0_1	0	0	0	0	1	0	1	1	0	Output 6	NO TF	3	Th0
comps_49_0_1	1	1	1	0	0	1	1	1	0	Output 13	NO TF	6	Th0
comps_491_0_1	0	0	0	0	1	0	1	0	0	Output 6	NO TF	2	Th0
comps_493_0_1	0	0	0	0	1	0	0	1	0	Output 3	NO TF	2	Th0
comps_495_0_1	0	0	0	0	1	0	0	0	0	Output 3	NO TF	1	Th0
comps_497_0_1	0	0	0	0	0	1	1	1	0	Output 13	NO TF	3	Th0
comps_499_0_1	0	0	0	0	0	1	1	0	0	Output 13	NO TF	2	Th0
comps_5_0_1	1	1	1	1	1	1	0	1	0	Output 22	NO TF	7	Th0
comps_505_0_1	0	0	0	0	0	0	1	1	0	Output 13	NO TF	2	Th0
comps_506_0_1	0	0	0	0	0	0	1	0	1	Output 97	NO TF	2	Th0
comps_507_0_1	0	0	0	0	0	0	1	0	0	Output 13	NO TF	1	Th0
comps_51_0_1	1	1	1	0	0	1	1	0	0	Output 13	NO TF	5	Th0
comps_510_0_1	0	0	0	0	0	0	0	0	1	Output 99	NO TF	1	Th0
comps_53_0_0_1	1	1	1	0	0	1	0	1	0	Output 3	NO TF	5	Th0
comps_55_0_0_1	1	1	1	0	0	1	0	0	0	Output 3	NO TF	4	Th0
comps_57_0_1	1	1	1	0	0	0	1	1	0	Output 13	NO TF	5	Th0
comps_59_0_1	1	1	1	0	0	0	1	0	0	Output 13	NO TF	4	Th0
comps_65_0_1	1	1	0	1	1	1	1	1	0	Output 6	NO TF	7	Th0
comps_67_0_1	1	1	0	1	1	1	1	0	0	Output 6	NO TF	6	Th0
comps_69_0_1	1	1	0	1	1	1	0	1	0	Output 3	NO TF	6	Th0
comps_7_0_1	1	1	1	1	1	1	0	0	0	Output 22	NO TF	6	Th0
comps_71_0_1	1	1	0	1	1	1	0	0	0	Output 3	NO TF	5	Th0
comps_73_0_1	1	1	0	1	1	0	1	1	0	Output 6	NO TF	6	Th0
comps_75_0_1	1	1	0	1	1	0	1	0	0	Output 6	NO TF	5	Th0
comps_77_0_1	1	1	0	1	1	0	0	1	0	Output 3	NO TF	5	Th0
comps_79_0_1	1	1	0	1	1	0	0	0	0	Output 3	NO TF	4	Th0
comps_81_0_1	1	1	0	1	0	1	1	1	0	Output 13	NO TF	6	Th0
comps_83_0_1	1	1	0	1	0	1	1	0	0	Output 13	NO TF	5	Th0
comps_85_0_0_1	1	1	0	1	0	1	0	1	0	Output 3	NO TF	5	Th0
comps_89_0_1	1	1	0	1	0	0	1	1	0	Output 13	NO TF	5	Th0
comps_9_0_1	1	1	1	1	1	0	1	1	0	Output 10	NO TF	7	Th0
comps_91_0_1	1	1	0	1	0	0	1	0	0	Output 13	NO TF	4	Th0
comps_97_0_1	1	1	0	0	1	1	1	1	0	Output 6	NO TF	6	Th0
comps_99_0_1	1	1	0	0	1	1	1	0	0	Output 6	NO TF	5	Th0
nScomps_1_0_0_1	1	1	1	1	1	1	1	1	0	Output 10	NO TF	8	Th0
comps_122_0_1	1	1	0	0	0	0	1	0	1	Output 19	RORγt-Foxp3	4	Th17-Treg
comps_218_0_1	1	0	0	1	0	0	1	0	1	Output 19	RORγt-Foxp3	4	Th17-Treg
comps_250_0_1	1	0	0	0	0	0	1	0	1	Output 19	RORγt-Foxp3	3	Th17-Treg
comps_90_0_1	1	1	0	1	0	0	1	0	1	Output 19	RORγt-Foxp3	5	Th17-Treg
comps_304_0_1	0	1	1	0	0	1	1	1	1	Output 77	Tbet	6	Th1
comps_306_0_1	0	1	1	0	0	1	1	0	1	Output 78	Tbet	5	Th1
comps_308_0_1	0	1	1	0	0	1	0	1	1	Output 79	Tbet	5	Th1
comps_310_0_1	0	1	1	0	0	1	0	0	1	Output 80	Tbet	4	Th1
comps_312_0_1	0	1	1	0	0	0	1	1	1	Output 81	Tbet	5	Th1
comps_314_0_1	0	1	1	0	0	0	1	0	1	Output 82	Tbet	4	Th1
comps_316_0_1	0	1	1	0	0	0	0	1	1	Output 79	Tbet	4	Th1
comps_318_0_1	0	1	1	0	0	0	0	0	1	Output 83	Tbet	3	Th1
comps_320_0_1	0	1	0	1	1	1	1	1	1	Output 84	Tbet	7	Th1
comps_322_0_1	0	1	0	1	1	1	1	0	1	Output 85	Tbet	6	Th1
comps_328_0_1	0	1	0	1	1	0	1	1	1	Output 88	Tbet	6	Th1
comps_336_0_1	0	1	0	1	0	1	1	1	1	Output 92	Tbet	6	Th1
comps_338_0_1	0	1	0	1	0	1	1	0	1	Output 93	Tbet	5	Th1
comps_340_0_1	0	1	0	1	0	1	0	1	1	Output 94	Tbet	5	Th1
comps_342_0_1	0	1	0	1	0	1	0	0	1	Output 95	Tbet	4	Th1
comps_344_0_1	0	1	0	1	0	0	1	1	1	Output 96	Tbet	5	Th1
comps_348_0_1	0	1	0	1	0	0	0	1	1	Output 98	Tbet	4	Th1
comps_352_0_1	0	1	0	0	1	1	1	1	1	Output 84	Tbet	6	Th1
comps_354_0_1	0	1	0	0	1	1	1	0	1	Output 85	Tbet	5	Th1
comps_360_0_1	0	1	0	0	1	0	1	1	1	Output 88	Tbet	5	Th1
comps_368_0_1	0	1	0	0	0	1	1	1	1	Output 92	Tbet	5	Th1
comps_370_0_1	0	1	0	0	0	1	1	0	1	Output 93	Tbet	4	Th1
comps_372_0_1	0	1	0	0	0	1	0	1	1	Output 94	Tbet	4	Th1
comps_374_0_1	0	1	0	0	0	1	0	0	1	Output 95	Tbet	3	Th1
comps_376_0_1	0	1	0	0	0	0	1	1	1	Output 96	Tbet	4	Th1
comps_380_0_1	0	1	0	0	0	0	0	1	1	Output 98	Tbet	3	Th1
comps_432_0_1	0	0	1	0	0	1	1	1	1	Output 77	Tbet	5	Th1
comps_434_0_1	0	0	1	0	0	1	1	0	1	Output 78	Tbet	4	Th1
comps_436_0_1	0	0	1	0	0	1	0	1	1	Output 79	Tbet	4	Th1
comps_438_0_1	0	0	1	0	0	1	0	0	1	Output 80	Tbet	3	Th1
comps_440_0_1	0	0	1	0	0	0	1	1	1	Output 81	Tbet	4	Th1
comps_442_0_1	0	0	1	0	0	0	1	0	1	Output 82	Tbet	3	Th1
comps_444_0_1	0	0	1	0	0	0	0	1	1	Output 79	Tbet	3	Th1
comps_446_0_1	0	0	1	0	0	0	0	0	1	Output 83	Tbet	2	Th1
comps_448_0_1	0	0	0	1	1	1	1	1	1	Output 84	Tbet	6	Th1
comps_450_0_1	0	0	0	1	1	1	1	0	1	Output 85	Tbet	5	Th1
comps_456_0_1	0	0	0	1	1	0	1	1	1	Output 88	Tbet	5	Th1
comps_464_0_1	0	0	0	1	0	1	1	1	1	Output 92	Tbet	5	Th1
comps_466_0_1	0	0	0	1	0	1	1	0	1	Output 93	Tbet	4	Th1
comps_468_0_1	0	0	0	1	0	1	0	1	1	Output 94	Tbet	4	Th1
comps_470_0_1	0	0	0	1	0	1	0	0	1	Output 95	Tbet	3	Th1
comps_472_0_1	0	0	0	1	0	0	1	1	1	Output 96	Tbet	4	Th1
comps_476_0_1	0	0	0	1	0	0	0	1	1	Output 98	Tbet	3	Th1
comps_480_0_1	0	0	0	0	1	1	1	1	1	Output 84	Tbet	5	Th1
comps_482_0_1	0	0	0	0	1	1	1	0	1	Output 85	Tbet	4	Th1
comps_488_0_1	0	0	0	0	1	0	1	1	1	Output 88	Tbet	4	Th1
comps_496_0_1	0	0	0	0	0	1	1	1	1	Output 92	Tbet	4	Th1
comps_498_0_1	0	0	0	0	0	1	1	0	1	Output 93	Tbet	3	Th1
comps_500_0_1	0	0	0	0	0	1	0	1	1	Output 94	Tbet	3	Th1
comps_502_0_1	0	0	0	0	0	1	0	0	1	Output 95	Tbet	2	Th1
comps_504_0_1	0	0	0	0	0	0	1	1	1	Output 96	Tbet	3	Th1
comps_508_0_1	0	0	0	0	0	0	0	1	1	Output 98	Tbet	2	Th1
comps_116_0_1	1	1	0	0	0	1	0	1	1	Output 15	Tbet-Foxp3	5	Th1-Treg
comps_118_0_1	1	1	0	0	0	1	0	0	1	Output 16	Tbet-Foxp3	4	Th1-Treg
comps_124_0_1	1	1	0	0	0	0	0	1	1	Output 20	Tbet-Foxp3	4	Th1-Treg
comps_180_0_1	1	0	1	0	0	1	0	1	1	Output 48	Tbet-Foxp3	5	Th1-Treg
comps_182_0_1	1	0	1	0	0	1	0	0	1	Output 49	Tbet-Foxp3	4	Th1-Treg
comps_188_0_1	1	0	1	0	0	0	0	1	1	Output 48	Tbet-Foxp3	4	Th1-Treg
comps_190_0_1	1	0	1	0	0	0	0	0	1	Output 52	Tbet-Foxp3	3	Th1-Treg
comps_212_0_1	1	0	0	1	0	1	0	1	1	Output 15	Tbet-Foxp3	5	Th1-Treg
comps_214_0_1	1	0	0	1	0	1	0	0	1	Output 16	Tbet-Foxp3	4	Th1-Treg
comps_220_0_1	1	0	0	1	0	0	0	1	1	Output 20	Tbet-Foxp3	4	Th1-Treg
comps_244_0_1	1	0	0	0	0	1	0	1	1	Output 15	Tbet-Foxp3	4	Th1-Treg
comps_246_0_1	1	0	0	0	0	1	0	0	1	Output 16	Tbet-Foxp3	3	Th1-Treg
comps_252_0_1	1	0	0	0	0	0	0	1	1	Output 20	Tbet-Foxp3	3	Th1-Treg
comps_52_0_1	1	1	1	0	0	1	0	1	1	Output 48	Tbet-Foxp3	6	Th1-Treg
comps_54_0_1	1	1	1	0	0	1	0	0	1	Output 49	Tbet-Foxp3	5	Th1-Treg
comps_60_0_1	1	1	1	0	0	0	0	1	1	Output 48	Tbet-Foxp3	5	Th1-Treg
comps_62_0_1	1	1	1	0	0	0	0	0	1	Output 52	Tbet-Foxp3	4	Th1-Treg
comps_84_0_1	1	1	0	1	0	1	0	1	1	Output 15	Tbet-Foxp3	6	Th1-Treg
comps_86_0_1	1	1	0	1	0	1	0	0	1	Output 16	Tbet-Foxp3	5	Th1-Treg
comps_92_0_1	1	1	0	1	0	0	0	1	1	Output 20	Tbet-Foxp3	5	Th1-Treg
comps_258_0_1	0	1	1	1	1	1	1	0	1	Output 55	Tbet-GATA3	7	Th1-Th2
comps_264_0_1	0	1	1	1	1	0	1	1	1	Output 58	Tbet-GATA3	7	Th1-Th2
comps_266_0_1	0	1	1	1	1	0	1	0	1	Output 59	Tbet-GATA3	6	Th1-Th2
comps_272_0_1	0	1	1	1	0	1	1	1	1	Output 62	Tbet-GATA3	7	Th1-Th2
comps_274_0_1	0	1	1	1	0	1	1	0	1	Output 63	Tbet-GATA3	6	Th1-Th2
comps_280_0_1	0	1	1	1	0	0	1	1	1	Output 66	Tbet-GATA3	6	Th1-Th2
comps_282_0_1	0	1	1	1	0	0	1	0	1	Output 67	Tbet-GATA3	5	Th1-Th2
comps_288_0_1	0	1	1	0	1	1	1	1	1	Output 70	Tbet-GATA3	7	Th1-Th2
comps_290_0_1	0	1	1	0	1	1	1	0	1	Output 71	Tbet-GATA3	6	Th1-Th2
comps_292_0_1	0	1	1	0	1	1	0	1	1	Output 72	Tbet-GATA3	6	Th1-Th2
comps_294_0_1	0	1	1	0	1	1	0	0	1	Output 73	Tbet-GATA3	5	Th1-Th2
comps_296_0_1	0	1	1	0	1	0	1	1	1	Output 74	Tbet-GATA3	6	Th1-Th2
comps_300_0_1	0	1	1	0	1	0	0	1	1	Output 72	Tbet-GATA3	5	Th1-Th2
comps_324_0_1	0	1	0	1	1	1	0	1	1	Output 86	Tbet-GATA3	6	Th1-Th2
comps_326_0_1	0	1	0	1	1	1	0	0	1	Output 87	Tbet-GATA3	5	Th1-Th2
comps_332_0_1	0	1	0	1	1	0	0	1	1	Output 90	Tbet-GATA3	5	Th1-Th2
comps_356_0_1	0	1	0	0	1	1	0	1	1	Output 86	Tbet-GATA3	5	Th1-Th2
comps_358_0_1	0	1	0	0	1	1	0	0	1	Output 87	Tbet-GATA3	4	Th1-Th2
comps_364_0_1	0	1	0	0	1	0	0	1	1	Output 90	Tbet-GATA3	4	Th1-Th2
comps_384_0_1	0	0	1	1	1	1	1	1	1	Output 100	Tbet-GATA3	7	Th1-Th2
comps_386_0_1	0	0	1	1	1	1	1	0	1	Output 55	Tbet-GATA3	6	Th1-Th2
comps_392_0_1	0	0	1	1	1	0	1	1	1	Output 58	Tbet-GATA3	6	Th1-Th2
comps_394_0_1	0	0	1	1	1	0	1	0	1	Output 59	Tbet-GATA3	5	Th1-Th2
comps_400_0_1	0	0	1	1	0	1	1	1	1	Output 62	Tbet-GATA3	6	Th1-Th2
comps_402_0_1	0	0	1	1	0	1	1	0	1	Output 63	Tbet-GATA3	5	Th1-Th2
comps_408_0_1	0	0	1	1	0	0	1	1	1	Output 66	Tbet-GATA3	5	Th1-Th2
comps_410_0_1	0	0	1	1	0	0	1	0	1	Output 67	Tbet-GATA3	4	Th1-Th2
comps_416_0_1	0	0	1	0	1	1	1	1	1	Output 70	Tbet-GATA3	6	Th1-Th2
comps_418_0_1	0	0	1	0	1	1	1	0	1	Output 71	Tbet-GATA3	5	Th1-Th2
comps_420_0_1	0	0	1	0	1	1	0	1	1	Output 72	Tbet-GATA3	5	Th1-Th2
comps_422_0_1	0	0	1	0	1	1	0	0	1	Output 73	Tbet-GATA3	4	Th1-Th2
comps_424_0_1	0	0	1	0	1	0	1	1	1	Output 74	Tbet-GATA3	5	Th1-Th2
comps_428_0_1	0	0	1	0	1	0	0	1	1	Output 72	Tbet-GATA3	4	Th1-Th2
comps_452_0_1	0	0	0	1	1	1	0	1	1	Output 86	Tbet-GATA3	5	Th1-Th2
comps_454_0_1	0	0	0	1	1	1	0	0	1	Output 87	Tbet-GATA3	4	Th1-Th2
comps_460_0_1	0	0	0	1	1	0	0	1	1	Output 90	Tbet-GATA3	4	Th1-Th2
comps_484_0_1	0	0	0	0	1	1	0	1	1	Output 86	Tbet-GATA3	4	Th1-Th2
comps_486_0_1	0	0	0	0	1	1	0	0	1	Output 87	Tbet-GATA3	3	Th1-Th2
comps_492_0_1	0	0	0	0	1	0	0	1	1	Output 90	Tbet-GATA3	3	Th1-Th2
nScomps_256_0_0_1	0	1	1	1	1	1	1	1	1	Output 100	Tbet-GATA3	8	Th1-Th2
comps_100_0_1	1	1	0	0	1	1	0	1	1	Output 2	Tbet-GATA3-Foxp3	6	Th1-Th2-Treg
comps_102_0_1	1	1	0	0	1	1	0	0	1	Output 4	Tbet-GATA3-Foxp3	5	Th1-Th2-Treg
comps_108_0_1	1	1	0	0	1	0	0	1	1	Output 9	Tbet-GATA3-Foxp3	5	Th1-Th2-Treg
comps_12_0_1	1	1	1	1	1	0	0	1	1	Output 17	Tbet-GATA3-Foxp3	7	Th1-Th2-Treg
comps_132_0_1	1	0	1	1	1	1	0	1	1	Output 24	Tbet-GATA3-Foxp3	7	Th1-Th2-Treg
comps_134_0_1	1	0	1	1	1	1	0	0	1	Output 25	Tbet-GATA3-Foxp3	6	Th1-Th2-Treg
comps_14_0_1	1	1	1	1	1	0	0	0	1	Output 27	Tbet-GATA3-Foxp3	6	Th1-Th2-Treg
comps_140_0_1	1	0	1	1	1	0	0	1	1	Output 17	Tbet-GATA3-Foxp3	6	Th1-Th2-Treg
comps_142_0_1	1	0	1	1	1	0	0	0	1	Output 27	Tbet-GATA3-Foxp3	5	Th1-Th2-Treg
comps_148_0_1	1	0	1	1	0	1	0	1	1	Output 31	Tbet-GATA3-Foxp3	6	Th1-Th2-Treg
comps_150_0_1	1	0	1	1	0	1	0	0	1	Output 33	Tbet-GATA3-Foxp3	5	Th1-Th2-Treg
comps_156_0_1	1	0	1	1	0	0	0	1	1	Output 36	Tbet-GATA3-Foxp3	5	Th1-Th2-Treg
comps_158_0_1	1	0	1	1	0	0	0	0	1	Output 37	Tbet-GATA3-Foxp3	4	Th1-Th2-Treg
comps_164_0_1	1	0	1	0	1	1	0	1	1	Output 40	Tbet-GATA3-Foxp3	6	Th1-Th2-Treg
comps_166_0_1	1	0	1	0	1	1	0	0	1	Output 41	Tbet-GATA3-Foxp3	5	Th1-Th2-Treg
comps_172_0_1	1	0	1	0	1	0	0	1	1	Output 40	Tbet-GATA3-Foxp3	5	Th1-Th2-Treg
comps_196_0_1	1	0	0	1	1	1	0	1	1	Output 2	Tbet-GATA3-Foxp3	6	Th1-Th2-Treg
comps_198_0_1	1	0	0	1	1	1	0	0	1	Output 4	Tbet-GATA3-Foxp3	5	Th1-Th2-Treg
comps_20_0_1	1	1	1	1	0	1	0	1	1	Output 31	Tbet-GATA3-Foxp3	7	Th1-Th2-Treg
comps_204_0_1	1	0	0	1	1	0	0	1	1	Output 9	Tbet-GATA3-Foxp3	5	Th1-Th2-Treg
comps_22_0_1	1	1	1	1	0	1	0	0	1	Output 33	Tbet-GATA3-Foxp3	6	Th1-Th2-Treg
comps_228_0_1	1	0	0	0	1	1	0	1	1	Output 2	Tbet-GATA3-Foxp3	5	Th1-Th2-Treg
comps_230_0_1	1	0	0	0	1	1	0	0	1	Output 4	Tbet-GATA3-Foxp3	4	Th1-Th2-Treg
comps_236_0_1	1	0	0	0	1	0	0	1	1	Output 9	Tbet-GATA3-Foxp3	4	Th1-Th2-Treg
comps_260_0_1	0	1	1	1	1	1	0	1	1	Output 56	Tbet-GATA3-Foxp3	7	Th1-Th2-Treg
comps_262_0_1	0	1	1	1	1	1	0	0	1	Output 57	Tbet-GATA3-Foxp3	6	Th1-Th2-Treg
comps_268_0_1	0	1	1	1	1	0	0	1	1	Output 60	Tbet-GATA3-Foxp3	6	Th1-Th2-Treg
comps_270_0_1	0	1	1	1	1	0	0	0	1	Output 61	Tbet-GATA3-Foxp3	5	Th1-Th2-Treg
comps_276_0_1	0	1	1	1	0	1	0	1	1	Output 64	Tbet-GATA3-Foxp3	6	Th1-Th2-Treg
comps_278_0_1	0	1	1	1	0	1	0	0	1	Output 65	Tbet-GATA3-Foxp3	5	Th1-Th2-Treg
comps_28_0_1	1	1	1	1	0	0	0	1	1	Output 36	Tbet-GATA3-Foxp3	6	Th1-Th2-Treg
comps_284_0_1	0	1	1	1	0	0	0	1	1	Output 68	Tbet-GATA3-Foxp3	5	Th1-Th2-Treg
comps_286_0_1	0	1	1	1	0	0	0	0	1	Output 69	Tbet-GATA3-Foxp3	4	Th1-Th2-Treg
comps_30_0_1	1	1	1	1	0	0	0	0	1	Output 37	Tbet-GATA3-Foxp3	5	Th1-Th2-Treg
comps_36_0_1	1	1	1	0	1	1	0	1	1	Output 40	Tbet-GATA3-Foxp3	7	Th1-Th2-Treg
comps_38_0_1	1	1	1	0	1	1	0	0	1	Output 41	Tbet-GATA3-Foxp3	6	Th1-Th2-Treg
comps_388_0_1	0	0	1	1	1	1	0	1	1	Output 56	Tbet-GATA3-Foxp3	6	Th1-Th2-Treg
comps_390_0_1	0	0	1	1	1	1	0	0	1	Output 57	Tbet-GATA3-Foxp3	5	Th1-Th2-Treg
comps_396_0_1	0	0	1	1	1	0	0	1	1	Output 60	Tbet-GATA3-Foxp3	5	Th1-Th2-Treg
comps_398_0_1	0	0	1	1	1	0	0	0	1	Output 61	Tbet-GATA3-Foxp3	4	Th1-Th2-Treg
comps_404_0_1	0	0	1	1	0	1	0	1	1	Output 64	Tbet-GATA3-Foxp3	5	Th1-Th2-Treg
comps_406_0_1	0	0	1	1	0	1	0	0	1	Output 65	Tbet-GATA3-Foxp3	4	Th1-Th2-Treg
comps_412_0_1	0	0	1	1	0	0	0	1	1	Output 68	Tbet-GATA3-Foxp3	4	Th1-Th2-Treg
comps_414_0_1	0	0	1	1	0	0	0	0	1	Output 69	Tbet-GATA3-Foxp3	3	Th1-Th2-Treg
comps_44_0_1	1	1	1	0	1	0	0	1	1	Output 40	Tbet-GATA3-Foxp3	6	Th1-Th2-Treg
comps_6_0_1	1	1	1	1	1	1	0	0	1	Output 25	Tbet-GATA3-Foxp3	7	Th1-Th2-Treg
comps_68_0_1	1	1	0	1	1	1	0	1	1	Output 2	Tbet-GATA3-Foxp3	7	Th1-Th2-Treg
comps_70_0_1	1	1	0	1	1	1	0	0	1	Output 4	Tbet-GATA3-Foxp3	6	Th1-Th2-Treg
comps_76_0_1	1	1	0	1	1	0	0	1	1	Output 9	Tbet-GATA3-Foxp3	6	Th1-Th2-Treg
nScomps_4_0_0_1	1	1	1	1	1	1	0	1	1	Output 24	Tbet-GATA3-Foxp3	8	Th1-Th2-Treg
comps_112_0_1	1	1	0	0	0	1	1	1	1	Output 12	Tbet-RORγt-Foxp3	6	Th1-Th17-Treg
comps_114_0_1	1	1	0	0	0	1	1	0	1	Output 14	Tbet-RORγt-Foxp3	5	Th1-Th17-Treg
comps_120_0_1	1	1	0	0	0	0	1	1	1	Output 18	Tbet-RORγt-Foxp3	5	Th1-Th17-Treg
comps_176_0_1	1	0	1	0	0	1	1	1	1	Output 46	Tbet-RORγt-Foxp3	6	Th1-Th17-Treg
comps_178_0_1	1	0	1	0	0	1	1	0	1	Output 47	Tbet-RORγt-Foxp3	5	Th1-Th17-Treg
comps_184_0_1	1	0	1	0	0	0	1	1	1	Output 50	Tbet-RORγt-Foxp3	5	Th1-Th17-Treg
comps_186_0_1	1	0	1	0	0	0	1	0	1	Output 51	Tbet-RORγt-Foxp3	4	Th1-Th17-Treg
comps_208_0_1	1	0	0	1	0	1	1	1	1	Output 12	Tbet-RORγt-Foxp3	6	Th1-Th17-Treg
comps_210_0_1	1	0	0	1	0	1	1	0	1	Output 14	Tbet-RORγt-Foxp3	5	Th1-Th17-Treg
comps_216_0_1	1	0	0	1	0	0	1	1	1	Output 18	Tbet-RORγt-Foxp3	5	Th1-Th17-Treg
comps_240_0_1	1	0	0	0	0	1	1	1	1	Output 12	Tbet-RORγt-Foxp3	5	Th1-Th17-Treg
comps_242_0_1	1	0	0	0	0	1	1	0	1	Output 14	Tbet-RORγt-Foxp3	4	Th1-Th17-Treg
comps_248_0_1	1	0	0	0	0	0	1	1	1	Output 18	Tbet-RORγt-Foxp3	4	Th1-Th17-Treg
comps_48_0_1	1	1	1	0	0	1	1	1	1	Output 46	Tbet-RORγt-Foxp3	7	Th1-Th17-Treg
comps_50_0_1	1	1	1	0	0	1	1	0	1	Output 47	Tbet-RORγt-Foxp3	6	Th1-Th17-Treg
comps_56_0_1	1	1	1	0	0	0	1	1	1	Output 50	Tbet-RORγt-Foxp3	6	Th1-Th17-Treg
comps_58_0_1	1	1	1	0	0	0	1	0	1	Output 51	Tbet-RORγt-Foxp3	5	Th1-Th17-Treg
comps_80_0_1	1	1	0	1	0	1	1	1	1	Output 12	Tbet-RORγt-Foxp3	7	Th1-Th17-Treg
comps_82_0_1	1	1	0	1	0	1	1	0	1	Output 14	Tbet-RORγt-Foxp3	6	Th1-Th17-Treg
comps_88_0_1	1	1	0	1	0	0	1	1	1	Output 18	Tbet-RORγt-Foxp3	6	Th1-Th17-Treg
