# Supplementary material for: A Mechanistic Computational Model Reveals That Plasticity of CD4+ T Cell Differentiation Is a Function of Cytokine Composition and Dosage
Source: Front Physiol. 2018 Aug 2;9:878. doi: 10.3389/fphys.2018.00878 (PMC6083813; doi:10.3389/fphys.2018.00878)
Supplement: Supplementary file 4 [file Table_4.XLSX]

## Sheet: Th1-Th2
Maximal input composition
input composition = IFN-γ + IL12 + IL-18 + IL23 + IL-27 + IL-4 + IL-6 + TCR
	Partial Correlation coefficient (PCC)
	GATA3	Tbet
IFN-γ	-0.181606	0.102306
IL-12	-0.271464	0.375613
IL-18	0.16915	-0.301865
IL-23	0.00854287	-0.00923909
IL-27	-0.330071	0.364933
IL-4	0.215664	0.00558987
IL-6	-0.0249803	0.00120239
TCR	-0.199015	0.584199

## Sheet: Th1-iTreg
input composition = IFN-γ + IL-12 + IL-23 + IL-27 + TCR
	Partial Correlation coefficient (PCC)
	Foxp3	Tbet
IFN-γ	-0.0199538	0.10695
IL-12	0.00871262	0.849721
IL-23	0.00207171	0.00827717
IL-27	0.0109278	0.306263
TCR	0.896199	0.355035
TGF-β	0.896987	-0.626395
input composition = IFN-γ + IL-18 + IL-23 + IL-27 + TCR
	Partial Correlation coefficient (PCC)
	Foxp3	Tbet
IFN-γ	0.00369926	0.411203
IL18	-0.00634333	0.00890477
IL-23	0.0122767	-0.00909786
IL-27	-0.0188857	0.677106
TCR	0.895322	0.77509
TGF-β	0.898015	-0.710446

## Sheet: Th17-iTreg
input composition = TCR + IL-18 + IL-23 + IL-6 + TGF-β
	Partial Correlation coefficient (PCC)
	Foxp3	RORgt
IL-18	-0.00947602	0.00431378
IL-23	0.00863265	-0.000165126
IL-6	-0.645646	0.362347
TCR	-0.0918045	0.832923
TGF-β	0.570453	0.757827

## Sheet: Th1-Th2-iTreg
Input composition = TCR + IFN-γ + IL-12 + IL-18 + IL-23 + IL-27 + TGF-β
	Partial Correlation coefficient (PCC)
	Foxp3	GATA3	Tbet
IFN-γ	0.0221098	-0.185097	0.105274
IL12	0.0783311	-0.465035	0.845416
IL18	0.071059	0.0187664	-0.0496997
IL23	0.00101255	0.022367	-0.0237498
IL27	0.019228	-0.284044	0.324673
IL4_e	-0.0285405	0.314038	-0.00906903
TCR	0.906264	-0.0838337	0.335928
TGF-β	0.894763	-0.276096	-0.601076

## Sheet: Th1-Th17-iTreg
Input composition = TCR + IFN-γ+ IL-12 + IL-23 + IL-27 + IL-6 + TGF-β
	Partial Correlation coefficient (PCC)
	Foxp3	RORγt	Tbet
IFN-γ	0.0166697	0.154521	-0.056704
IL12	0.0197051	0.499819	-0.175812
IL23	0.00337625	0.0123243	-0.00491395
IL27	0.0196216	0.396122	-0.207121
IL6_e	-0.655998	0.307818	0.0940657
TCR	0.0583232	0.0783111	0.526618
TGF-β	0.624492	-0.681272	0.581719
Input composition = TCR + IFN-γ+ IL-18 + IL-23 + IL-27 + IL-6 + TGF-β
	Partial Correlation coefficient (PCC)
	Foxp3	RORγt	Tbet
IFN-γ	0.0146567	0.3566	-0.134183
IL18	0.00496889	-0.0110292	0.0136345
IL23	-0.000664526	0.00374693	-0.00190207
IL27	0.017026	0.363843	-0.166755
IL6_e	-0.672321	0.618062	-0.0513633
TCR	0.0898962	0.299455	0.406248
TGF-β	0.625741	-0.789195	0.57568

## Sheet: Th1-Th2-Th17-iTreg
Input composition = TCR + IFN-γ+ IL-12 + IL-18 + IL-23 + IL-27 + IL-6 + TGF-β
	Partial Correlation coefficient (PCC)
	Foxp3	GATA3	RORgt	Tbet
IFN-γ	-0.00320466	-0.19655	-0.0313246	0.141187
IL-12	0.0455844	-0.301384	-0.201782	0.567143
IL-18	-0.00255985	0.0505994	0.0324944	-0.172126
IL-23	-0.00356245	0.00548431	-0.00592664	-0.00820345
IL-27	0.0371165	-0.32044	-0.204147	0.373537
IL-4	-0.0020786	0.234379	-0.00524574	0.0275186
IL-6	-0.666752	-0.0351943	0.151343	0.174651
TCR	0.0594705	-0.069643	0.553189	0.354006
TGF-β	0.626759	-0.1471	0.611847	-0.570611
