# Supplementary material for: A Mechanistic Computational Model Reveals That Plasticity of CD4+ T Cell Differentiation Is a Function of Cytokine Composition and Dosage
Source: Front Physiol. 2018 Aug 2;9:878. doi: 10.3389/fphys.2018.00878 (PMC6083813; doi:10.3389/fphys.2018.00878)
Supplement: Supplementary file 5 [file Data_Sheet_1.ZIP]

Archive with 1 entries (1 files):
- Model.sbml
