# Supplementary material for: A Mechanistic Computational Model Reveals That Plasticity of CD4+ T Cell Differentiation Is a Function of Cytokine Composition and Dosage
Source: Front Physiol. 2018 Aug 2;9:878. doi: 10.3389/fphys.2018.00878 (PMC6083813; doi:10.3389/fphys.2018.00878)
Supplement: Supplementary file 5 [file Data_Sheet_1.ZIP › Model.sbml]

<?xml version='1.0' encoding='UTF-8' standalone='no'?>
<sbml xmlns="http://www.sbml.org/sbml/level3/version1/core" level="3" version="1" xmlns:qual="http://www.sbml.org/sbml/level3/version1/qual/version1" qual:required="true">
  <model name="Th Cell Differentiation Updated _V8" id="M6678" metaid="_361a0938-99a2-49e0-848b-ad7a08615269">
    <notes>
      <body xmlns="http://www.w3.org/1999/xhtml">The model includes 38 components and 96 biochemical interactions that regulate the differentiation process of major T cell subtypes, i.e., Th1, Th2, Th17 and iTreg cells. Individual components of the model represent lineage-specifying transcription factors (Tbet, GATA3, RORγt, and Foxp3), STAT proteins, cytokines, their receptors, and other signaling molecules. The extracellular environment is represented in the model by eight cytokines and a (generic) TCR ligand known to play a role in T cell differentiation.</body>
    </notes>
    <annotation>
	<rdf:RDF xmlns:rdf="http://www.w3.org/1999/02/22-rdf-syntax-ns#" xmlns:dc="http://purl.org/dc/elements/1.1/" xmlns:vCard="http://www.w3.org/2001/vcard-rdf/3.0#" xmlns:dcterms="http://purl.org/dc/terms/">
	<rdf:Description rdf:about="#_361a0938-99a2-49e0-848b-ad7a08615269">
	<dc:creator>
	<rdf:Bag>
	<rdf:li rdf:parseType="Resource">
	<vCard:N rdf:parseType="Resource">
	<vCard:Family>Puniya</vCard:Family>
	<vCard:Given>Bhanwar Lal</vCard:Given>
	</vCard:N>
	<vCard:EMAIL>bpuniya2@unl.edu</vCard:EMAIL>
	<vCard:ORG rdf:parseType="Resource">
	<vCard:Orgname>University of Nebraska-Lincoln</vCard:Orgname>
	</vCard:ORG>
	</rdf:li>
	</rdf:Bag>
	</dc:creator>
	<dcterms:created rdf:parseType="Resource">
	<dcterms:W3CDTF>2017-02-16T18:52:40Z</dcterms:W3CDTF>
	</dcterms:created>
	<dcterms:modified rdf:parseType="Resource">
	<dcterms:W3CDTF>2018-03-02T04:21:39Z</dcterms:W3CDTF>
	</dcterms:modified>
	</rdf:Description>
	</rdf:RDF>
	</annotation>
      <qual:listOfQualitativeSpecies xmlns:qual="http://www.sbml.org/sbml/level3/version1/qual/version1">
      <qual:qualitativeSpecies qual:compartment="extracellular" metaid="_3d91a7ed-a52c-43e9-ad95-ef617f2fa38c" qual:constant="true" qual:name="IL12" qual:id="S_6">
        <notes>
          <body xmlns="http://www.w3.org/1999/xhtml">
            <p>&lt;font face="Georgia" size="2">Interleukin 12.&lt;/font>&lt;div>&lt;span style="background-color: rgb(255, 255, 255); line-height: 18px; orphans: 3; widows: 3;">&lt;font face="Georgia" size="2">Generally produced by monocytes and dendritic cells (promotes development of Th1 cells)&lt;/font>&lt;/span>&lt;/div>&lt;div>&lt;font face="Georgia" size="2">&lt;br/>&lt;/font>&lt;/div>&lt;div>&lt;font face="Georgia" size="2">&lt;span style="line-height: 17.999801635742188px; background-color: rgb(255, 255, 255);">Interleukin 12A [&lt;/span>&lt;em style="line-height: 17.999801635742188px; background-color: rgb(255, 255, 255);">Homo sapiens&lt;/em>&lt;span style="line-height: 17.999801635742188px; background-color: rgb(255, 255, 255);">(human)]&lt;/span>&lt;/font>&lt;/div>&lt;div>&lt;font face="Georgia" size="2">&lt;span style="line-height: 17.999801635742188px; background-color: rgb(255, 255, 255);">UniProt ID:&amp;nbsp;&lt;/span>&lt;a href="http://www.uniprot.org/uniprot/P29459" style="text-decoration: none; background-color: rgb(255, 255, 255);">P29459&lt;/a>&lt;/font>&lt;/div>&lt;div>&lt;font face="Georgia" size="2"&gt;&lt;span style="line-height: 17.999801635742188px; background-color: rgb(255, 255, 255);">Gene Name:&amp;nbsp;&lt;/span>&lt;a href="http://www.ncbi.nlm.nih.gov/gene/3592" ref="ordinalpos=10&amp;amp;ncbi_uid=3592&amp;amp;link_uid=3592" style="line-height: 17.999801635742188px; white-space: nowrap; background-color: rgb(255, 255, 255);">IL12A&lt;/a>&lt;/font>&lt;/div>&lt;div>&lt;font face="Georgia" size="2">&lt;span style="line-height: 17.999801635742188px; background-color: rgb(255, 255, 255);">NCBI Gene ID:&amp;nbsp;&lt;/span>&lt;span style="background-color: rgb(255, 255, 255); line-height: 16.19982147216797px;">3592&lt;/span>&lt;/font>&lt;/div>&lt;div>&lt;span style="background-color: rgb(255, 255, 255); line-height: 16.19982147216797px;">&lt;font face="Georgia" size="2">&lt;br/>&lt;/font>&lt;/span>&lt;/div>&lt;div>&lt;font face="Georgia" size="2">&lt;span style="line-height: 17.999801635742188px; background-color: rgb(255, 255, 255);">Interleukin 12B [&lt;/span>&lt;em style="line-height: 17.999801635742188px; background-color: rgb(255, 255, 255);">Homo sapiens&lt;/em>&lt;span style="line-height: 17.999801635742188px; background-color: rgb(255, 255, 255);">(human)]&lt;/span>&lt;/font>&lt;/div>&lt;div>&lt;font face="Georgia" size="2">&lt;span style="line-height: 17.999801635742188px; background-color: rgb(255, 255, 255);">UniProt ID:&amp;nbsp;&lt;/span>&lt;a href="http://www.uniprot.org/uniprot/P29460" style="text-decoration: none; background-color: rgb(255, 255, 255);">P29460&lt;/a>&lt;/font>&lt;/div>&lt;div>&lt;font face="Georgia" size="2">&lt;span style="line-height: 17.999801635742188px; background-color: rgb(255, 255, 255);">Gene Name:&amp;nbsp;&lt;/span&gt;&lt;a href="http://www.ncbi.nlm.nih.gov/gene/3593" ref="ordinalpos=6&amp;amp;ncbi_uid=3593&amp;amp;link_uid=3593" style="line-height: 17.999801635742188px; white-space: nowrap; background-color: rgb(255, 255, 255);">IL12B&lt;/a>&lt;/font>&lt;/div>&lt;div>&lt;font face="Georgia" size="2">&lt;span style="line-height: 17.999801635742188px; background-color: rgb(255, 255, 255);">NCBI Gene ID:&amp;nbsp;&lt;/span>&lt;span style="background-color: rgb(255, 255, 255); line-height: 16.19982147216797px;">3593&lt;/span>&lt;/font>&lt;/div></p></body>
        </notes>
        <annotation>
	<rdf:RDF xmlns:rdf="http://www.w3.org/1999/02/22-rdf-syntax-ns#" xmlns:dcterms="http://purl.org/dc/terms/" xmlns:bqbiol="http://biomodels.net/biology-qualifiers/">
	<rdf:Description rdf:about="#_3d91a7ed-a52c-43e9-ad95-ef617f2fa38c">
	<dcterms:modified rdf:parseType="Resource">
	<dcterms:W3CDTF>2017-02-16T22:04:26Z</dcterms:W3CDTF>
	</dcterms:modified>
	<bqbiol:isDescribedBy>
	<rdf:Bag>
	<rdf:li rdf:resource="http://eutils.ncbi.nlm.nih.gov/entrez/eutils/elink.fcgi?cmd=prlinks&amp;dbfrom=pubmed&amp;retmode=ref&amp;id=12563297"/>
	</rdf:Bag>
	</bqbiol:isDescribedBy>
	</rdf:Description>
	</rdf:RDF>
	</annotation>
            </qual:qualitativeSpecies>
      <qual:qualitativeSpecies qual:compartment="extracellular" metaid="a024d0d3-e58a-4239-b644-e7cf235049f0" qual:constant="true" qual:name="IL23" qual:id="S_9">
        <annotation>
	<rdf:RDF xmlns:rdf="http://www.w3.org/1999/02/22-rdf-syntax-ns#" xmlns:dcterms="http://purl.org/dc/terms/">
	<rdf:Description rdf:about="#a024d0d3-e58a-4239-b644-e7cf235049f0">
	<dcterms:modified rdf:parseType="Resource">
	<dcterms:W3CDTF>2017-02-16T18:52:40Z</dcterms:W3CDTF>
	</dcterms:modified>
	</rdf:Description>
	</rdf:RDF>
	</annotation>
            </qual:qualitativeSpecies>
      <qual:qualitativeSpecies qual:compartment="extracellular" metaid="_98babb54-8921-46cd-bdab-14a37534ffad" qual:constant="true" qual:name="IL27" qual:id="S_10">
        <notes>
          <body xmlns="http://www.w3.org/1999/xhtml">
            <p>&lt;font face="Georgia" size="2">&lt;span style="line-height: 17.999801635742188px; background-color: rgb(255, 255, 255);">Interferon, beta 1, fibroblast [&lt;/span>&lt;em style="line-height: 17.999801635742188px; background-color: rgb(255, 255, 255);">Homo sapiens&lt;/em>&lt;span style="line-height: 17.999801635742188px; background-color: rgb(255, 255, 255);">&amp;nbsp;(human)]&lt;/span>&lt;/font>&lt;div>&lt;font face="Georgia" size="2">&lt;span style="line-height: 17.999801635742188px; background-color: rgb(255, 255, 255);">UniProt ID:&amp;nbsp;&lt;/span>&lt;a href="http://www.uniprot.org/uniprot/P01574" style="text-decoration: none; background-color: rgb(255, 255, 255);">P01574&lt;/a>&lt;/font>&lt;/div>&lt;div>&lt;font face="Georgia" size="2">&lt;span style="line-height: 17.999801635742188px; background-color: rgb(255, 255, 255);">Gene Name:&amp;nbsp;&lt;/span>&lt;a href="http://www.ncbi.nlm.nih.gov/gene/3456" ref="ordinalpos=2&amp;amp;ncbi_uid=3456&amp;amp;link_uid=3456" style="line-height: 17.999801635742188px; white-space: nowrap; background-color: rgb(255, 255, 255);">IFNB1&lt;/a>&lt;/font&gt;&lt;/div>&lt;div>&lt;font face="Georgia" size="2">&lt;span style="line-height: 17.999801635742188px; background-color: rgb(255, 255, 255);">NCBI Gene ID:&amp;nbsp;&lt;/span>&lt;span style="background-color: rgb(255, 255, 255); line-height: 16.19982147216797px;">3456&lt;/span>&lt;/font>&lt;/div></p></body>
        </notes>
        <annotation>
	<rdf:RDF xmlns:rdf="http://www.w3.org/1999/02/22-rdf-syntax-ns#" xmlns:dcterms="http://purl.org/dc/terms/">
	<rdf:Description rdf:about="#_98babb54-8921-46cd-bdab-14a37534ffad">
	<dcterms:modified rdf:parseType="Resource">
	<dcterms:W3CDTF>2017-02-20T02:25:56Z</dcterms:W3CDTF>
	</dcterms:modified>
	</rdf:Description>
	</rdf:RDF>
	</annotation>
            </qual:qualitativeSpecies>
      <qual:qualitativeSpecies qual:compartment="extracellular" metaid="bb54471c-72c1-4706-8445-7a15574b5057" qual:constant="true" qual:name="IL4_e" qual:id="S_11">
        <annotation>
	<rdf:RDF xmlns:rdf="http://www.w3.org/1999/02/22-rdf-syntax-ns#" xmlns:dcterms="http://purl.org/dc/terms/">
	<rdf:Description rdf:about="#bb54471c-72c1-4706-8445-7a15574b5057">
	<dcterms:modified rdf:parseType="Resource">
	<dcterms:W3CDTF>2017-02-19T10:43:29Z</dcterms:W3CDTF>
	</dcterms:modified>
	</rdf:Description>
	</rdf:RDF>
	</annotation>
            </qual:qualitativeSpecies>
      <qual:qualitativeSpecies qual:compartment="extracellular" metaid="b636ad55-4085-4984-a97d-f79c45830ac3" qual:constant="true" qual:name="IL6_e" qual:id="S_14">
        <annotation>
	<rdf:RDF xmlns:rdf="http://www.w3.org/1999/02/22-rdf-syntax-ns#" xmlns:dcterms="http://purl.org/dc/terms/">
	<rdf:Description rdf:about="#b636ad55-4085-4984-a97d-f79c45830ac3">
	<dcterms:modified rdf:parseType="Resource">
	<dcterms:W3CDTF>2017-02-16T18:52:40Z</dcterms:W3CDTF>
	</dcterms:modified>
	</rdf:Description>
	</rdf:RDF>
	</annotation>
            </qual:qualitativeSpecies>
      <qual:qualitativeSpecies qual:compartment="extracellular" metaid="_1f15ddf7-34f0-467c-bc33-cb9cb1182a4d" qual:constant="true" qual:name="IFNg_e" qual:id="S_20">
        <annotation>
	<rdf:RDF xmlns:rdf="http://www.w3.org/1999/02/22-rdf-syntax-ns#" xmlns:dcterms="http://purl.org/dc/terms/">
	<rdf:Description rdf:about="#_1f15ddf7-34f0-467c-bc33-cb9cb1182a4d">
	<dcterms:modified rdf:parseType="Resource">
	<dcterms:W3CDTF>2017-02-16T18:52:40Z</dcterms:W3CDTF>
	</dcterms:modified>
	</rdf:Description>
	</rdf:RDF>
	</annotation>
            </qual:qualitativeSpecies>
      <qual:qualitativeSpecies qual:compartment="extracellular" metaid="d6de10b3-c2fc-4e5b-92f7-79506e4316bf" qual:constant="true" qual:name="IL18" qual:id="S_21">
        <notes>
          <body xmlns="http://www.w3.org/1999/xhtml">
            <p>&lt;font face="Georgia">&lt;span style="line-height: 17.999801635742188px; background-color: rgb(255, 255, 255);">Interleukin 18 [&lt;/span>&lt;em style="line-height: 17.999801635742188px; background-color: rgb(255, 255, 255);">Homo sapiens&lt;/em>&lt;span style="line-height: 17.999801635742188px; background-color: rgb(255, 255, 255);">(human)]&lt;/span>&lt;/font>&lt;div>&lt;font face="Georgia" size="2">&lt;span style="line-height: 17.999801635742188px; background-color: rgb(255, 255, 255);">UniProt ID:&amp;nbsp;&lt;/span>&lt;a href="http://www.uniprot.org/uniprot/Q14116" style="text-decoration: none; background-color: rgb(255, 255, 255);">Q14116&lt;/a>&lt;/font>&lt;/div>&lt;div>&lt;font face="Georgia" size="2">&lt;span style="line-height: 17.999801635742188px; background-color: rgb(255, 255, 255);">Gene Name:&amp;nbsp;&lt;/span>&lt;a href="http://www.ncbi.nlm.nih.gov/gene/3606" ref="ordinalpos=1&amp;amp;ncbi_uid=3606&amp;amp;link_uid=3606" style="line-height: 17.999801635742188px; white-space: nowrap; background-color: rgb(255, 255, 255);">&lt;span class="highlight">IL18&lt;/span>&lt;/a>&lt;/font>&lt;/div>&lt;div>&lt;span style="line-height: 17.999801635742188px; background-color: rgb(255, 255, 255);">&lt;font face="Georgia" size="2">NCBI Gene Name: 3606&lt;/font>&lt;/span>&lt;/div></p></body>
        </notes>
        <annotation>
	<rdf:RDF xmlns:rdf="http://www.w3.org/1999/02/22-rdf-syntax-ns#" xmlns:dcterms="http://purl.org/dc/terms/">
	<rdf:Description rdf:about="#d6de10b3-c2fc-4e5b-92f7-79506e4316bf">
	<dcterms:modified rdf:parseType="Resource">
	<dcterms:W3CDTF>2017-02-19T09:14:12Z</dcterms:W3CDTF>
	</dcterms:modified>
	</rdf:Description>
	</rdf:RDF>
	</annotation>
            </qual:qualitativeSpecies>
      <qual:qualitativeSpecies qual:compartment="extracellular" metaid="_1d696ce1-6081-4ae4-9917-6e648770ae9e" qual:constant="true" qual:name="TCR" qual:id="S_32">
        <annotation>
	<rdf:RDF xmlns:rdf="http://www.w3.org/1999/02/22-rdf-syntax-ns#" xmlns:dcterms="http://purl.org/dc/terms/">
	<rdf:Description rdf:about="#_1d696ce1-6081-4ae4-9917-6e648770ae9e">
	<dcterms:modified rdf:parseType="Resource">
	<dcterms:W3CDTF>2017-02-19T09:14:12Z</dcterms:W3CDTF>
	</dcterms:modified>
	</rdf:Description>
	</rdf:RDF>
	</annotation>
            </qual:qualitativeSpecies>
      <qual:qualitativeSpecies qual:compartment="extracellular" metaid="_73053331-93ee-4a02-a354-c4fe0105c858" qual:constant="true" qual:name="TGFb" qual:id="S_34">
        <annotation>
	<rdf:RDF xmlns:rdf="http://www.w3.org/1999/02/22-rdf-syntax-ns#" xmlns:dcterms="http://purl.org/dc/terms/">
	<rdf:Description rdf:about="#_73053331-93ee-4a02-a354-c4fe0105c858">
	<dcterms:modified rdf:parseType="Resource">
	<dcterms:W3CDTF>2017-02-19T10:43:29Z</dcterms:W3CDTF>
	</dcterms:modified>
	</rdf:Description>
	</rdf:RDF>
	</annotation>
            </qual:qualitativeSpecies>
      <qual:qualitativeSpecies qual:maxLevel="1" qual:compartment="cytosol" metaid="_77ce8c99-6b41-4d5d-ad31-ad9a72d86969" qual:initialLevel="0" qual:id="S_1" qual:constant="false" qual:name="RORgt">
        <notes>
          <body xmlns="http://www.w3.org/1999/xhtml">
            <p>&lt;font face="Georgia" size="2">&lt;span style="line-height: 17.999801635742188px; background-color: rgb(255, 255, 255);">RAR-related orphan receptor C [&lt;/span>&lt;em style="line-height: 17.999801635742188px; background-color: rgb(255, 255, 255);">Homo sapiens&lt;/em>&lt;span style="line-height: 17.999801635742188px; background-color: rgb(255, 255, 255);">&amp;nbsp;(human)]&lt;/span>&lt;/font>&lt;div>&lt;font face="Georgia" size="2">&lt;span style="line-height: 17.999801635742188px; background-color: rgb(255, 255, 255);">UniProt ID:&amp;nbsp;&lt;/span>&lt;a href="http://www.uniprot.org/uniprot/P51449" style="text-decoration: none; background-color: rgb(255, 255, 255);">P51449&lt;/a>&lt;/font>&lt;/div>&lt;div>&lt;font face="Georgia" size="2">&lt;span style="line-height: 17.999801635742188px; background-color: rgb(255, 255, 255);">Gene Name:&amp;nbsp;&lt;/span>&lt;a href="http://www.ncbi.nlm.nih.gov/gene/6097" ref="ordinalpos=2&amp;amp;ncbi_uid=6097&amp;amp;link_uid=6097" style="line-height: 17.999801635742188px; white-space: nowrap; background-color: rgb(255, 255, 255);">RORC&lt;/a>&lt;/font>&lt;/div>&lt;div>&lt;font face="Georgia" size="2">&lt;span style="line-height: 17.999801635742188px; background-color: rgb(255, 255, 255);">NCBI Gene ID:&amp;nbsp;&lt;/span>&lt;span style="background-color: rgb(255, 255, 255); line-height: 16.19982147216797px;">6097&lt;/span>&lt;/font>&lt;/div></p></body>
        </notes>
        <annotation>
	<rdf:RDF xmlns:rdf="http://www.w3.org/1999/02/22-rdf-syntax-ns#" xmlns:dcterms="http://purl.org/dc/terms/" xmlns:bqbiol="http://biomodels.net/biology-qualifiers/">
	<rdf:Description rdf:about="#_77ce8c99-6b41-4d5d-ad31-ad9a72d86969">
	<dcterms:modified rdf:parseType="Resource">
	<dcterms:W3CDTF>2017-02-16T18:52:40Z</dcterms:W3CDTF>
	</dcterms:modified>
	<bqbiol:isDescribedBy>
	<rdf:Bag>
	<rdf:li rdf:resource="http://eutils.ncbi.nlm.nih.gov/entrez/eutils/elink.fcgi?cmd=prlinks&amp;dbfrom=pubmed&amp;retmode=ref&amp;id=20922578"/>
	<rdf:li rdf:resource="http://eutils.ncbi.nlm.nih.gov/entrez/eutils/elink.fcgi?cmd=prlinks&amp;dbfrom=pubmed&amp;retmode=ref&amp;id=17581588"/>
	<rdf:li rdf:resource="http://eutils.ncbi.nlm.nih.gov/entrez/eutils/elink.fcgi?cmd=prlinks&amp;dbfrom=pubmed&amp;retmode=ref&amp;id=19464987"/>
	<rdf:li rdf:resource="http://eutils.ncbi.nlm.nih.gov/entrez/eutils/elink.fcgi?cmd=prlinks&amp;dbfrom=pubmed&amp;retmode=ref&amp;id=18368049"/>
	<rdf:li rdf:resource="http://eutils.ncbi.nlm.nih.gov/entrez/eutils/elink.fcgi?cmd=prlinks&amp;dbfrom=pubmed&amp;retmode=ref&amp;id=9794394"/>
	<rdf:li rdf:resource="http://eutils.ncbi.nlm.nih.gov/entrez/eutils/elink.fcgi?cmd=prlinks&amp;dbfrom=pubmed&amp;retmode=ref&amp;id=23878131"/>
	<rdf:li rdf:resource="http://eutils.ncbi.nlm.nih.gov/entrez/eutils/elink.fcgi?cmd=prlinks&amp;dbfrom=pubmed&amp;retmode=ref&amp;id=16200068"/>
	<rdf:li rdf:resource="http://eutils.ncbi.nlm.nih.gov/entrez/eutils/elink.fcgi?cmd=prlinks&amp;dbfrom=pubmed&amp;retmode=ref&amp;id=9716487"/>
	<rdf:li rdf:resource="http://eutils.ncbi.nlm.nih.gov/entrez/eutils/elink.fcgi?cmd=prlinks&amp;dbfrom=pubmed&amp;retmode=ref&amp;id=17486092"/>
	<rdf:li rdf:resource="http://eutils.ncbi.nlm.nih.gov/entrez/eutils/elink.fcgi?cmd=prlinks&amp;dbfrom=pubmed&amp;retmode=ref&amp;id=18434325"/>
	<rdf:li rdf:resource="http://eutils.ncbi.nlm.nih.gov/entrez/eutils/elink.fcgi?cmd=prlinks&amp;dbfrom=pubmed&amp;retmode=ref&amp;id=16648838"/>
	<rdf:li rdf:resource="http://eutils.ncbi.nlm.nih.gov/entrez/eutils/elink.fcgi?cmd=prlinks&amp;dbfrom=pubmed&amp;retmode=ref&amp;id=23383714"/>
	<rdf:li rdf:resource="http://eutils.ncbi.nlm.nih.gov/entrez/eutils/elink.fcgi?cmd=prlinks&amp;dbfrom=pubmed&amp;retmode=ref&amp;id=17220876"/>
	<rdf:li rdf:resource="http://eutils.ncbi.nlm.nih.gov/entrez/eutils/elink.fcgi?cmd=prlinks&amp;dbfrom=pubmed&amp;retmode=ref&amp;id=17220892"/>
	</rdf:Bag>
	</bqbiol:isDescribedBy>
	</rdf:Description>
	</rdf:RDF>
	</annotation>
            </qual:qualitativeSpecies>
      <qual:qualitativeSpecies qual:maxLevel="1" qual:compartment="cytosol" metaid="_2537439c-cc39-4be8-8ee2-842dc3861b14" qual:initialLevel="0" qual:id="S_2" qual:constant="false" qual:name="STAT5">
        <notes>
          <body xmlns="http://www.w3.org/1999/xhtml">
            <p>&lt;div>&lt;span style="font-size: 13.3333330154419px;">Signal transducer and activator of transcription 5&lt;/span>&lt;/div>&lt;div>&lt;div style="font-size: 13.3333330154419px;">Gene Name: STAT5&lt;/div>&lt;div style="font-size: 13.3333330154419px;">Gene ID:&amp;nbsp;&lt;span style="color: rgb(87, 87, 87); font-family: arial, helvetica, clean, sans-serif; font-size: 11.6999998092651px; line-height: 16.199821472168px; background-color: rgb(213, 222, 227);">100135887&lt;/span>&lt;/div>&lt;/div>&lt;font face="Georgia" size="2">&lt;/font>&lt;div>&lt;font face="Georgia" size="2">&lt;br/>&lt;/font>&lt;/div>The term "stat5" is typically inclusive of the two highly related, structurally and functionally, transcription factors [1]:&lt;div>&lt;font face="Georgia" size="2">Stat5A&lt;/font>&lt;/div>&lt;div>&lt;font face="Georgia" size="2">UniProt ID:&amp;nbsp;&lt;span style="background-color: rgb(255, 255, 255);">P42229&lt;/span>&lt;/font>&lt;/div>&lt;div>&lt;font face="Georgia" size="2">Gene Name: STAT5A&lt;/font>&lt;/div>&lt;div>&lt;font face="Georgia" size="2">Gene ID:&amp;nbsp;&lt;span style="background-color: rgb(255, 255, 255); line-height: 18.88888931274414px;">6776&lt;/span>&lt;/font>&lt;/div>&lt;div>&lt;font face="Georgia" size="2">Stat5B&lt;/font>&lt;/div>&lt;div>&lt;font face="Georgia" size="2">UniProt ID:&amp;nbsp;&lt;span style="background-color: rgb(255, 255, 255);">P51692&lt;/span>&lt;span style="background-color: rgb(255, 255, 255);">&amp;nbsp;&lt;/span>&lt;/font>&lt;/div>&lt;div>&lt;font face="Georgia" size="2">Gene Name: STAT5B&lt;/font>&lt;/div>&lt;div>&lt;font face="Georgia" size="2">Gene ID:&amp;nbsp;&lt;span style="background-color: rgb(255, 255, 255); line-height: 18.88888931274414px;">6777&lt;/span>&lt;/font>&lt;/div>&lt;div>&lt;br/>&lt;/div></p></body>
        </notes>
        <annotation>
	<rdf:RDF xmlns:rdf="http://www.w3.org/1999/02/22-rdf-syntax-ns#" xmlns:dcterms="http://purl.org/dc/terms/" xmlns:bqbiol="http://biomodels.net/biology-qualifiers/">
	<rdf:Description rdf:about="#_2537439c-cc39-4be8-8ee2-842dc3861b14">
	<dcterms:modified rdf:parseType="Resource">
	<dcterms:W3CDTF>2017-02-19T10:40:50Z</dcterms:W3CDTF>
	</dcterms:modified>
	<bqbiol:isDescribedBy>
	<rdf:Bag>
	<rdf:li rdf:resource="http://eutils.ncbi.nlm.nih.gov/entrez/eutils/elink.fcgi?cmd=prlinks&amp;dbfrom=pubmed&amp;retmode=ref&amp;id=17182565"/>
	</rdf:Bag>
	</bqbiol:isDescribedBy>
	</rdf:Description>
	</rdf:RDF>
	</annotation>
            </qual:qualitativeSpecies>
      <qual:qualitativeSpecies qual:maxLevel="1" qual:compartment="cytosol" metaid="_4c4b75d0-4c7c-4f81-b98d-30a2d307f6e8" qual:initialLevel="0" qual:id="S_3" qual:constant="false" qual:name="TGFbR">
        <notes>
          <body xmlns="http://www.w3.org/1999/xhtml">
            <p>&lt;font face="Georgia" size="2">&lt;span style="line-height: 17.999801635742188px; background-color: rgb(255, 255, 255);">Transforming growth factor, beta receptor 1 [&lt;/span>&lt;em style="line-height: 17.999801635742188px; background-color: rgb(255, 255, 255);">Homo sapiens&lt;/em>&lt;span style="line-height: 17.999801635742188px; background-color: rgb(255, 255, 255);">&amp;nbsp;(human)]&lt;/span>&lt;/font>&lt;div>&lt;font face="Georgia" size="2">&lt;span style="line-height: 17.999801635742188px; background-color: rgb(255, 255, 255);">UniProt ID:&amp;nbsp;&lt;/span>&lt;a href="http://www.uniprot.org/uniprot/P36897" style="text-decoration: none; background-color: rgb(255, 255, 255);">P36897&lt;/a>&lt;/font>&lt;/div>&lt;div>&lt;font face="Georgia" size="2">&lt;span style="line-height: 17.999801635742188px; background-color: rgb(255, 255, 255);">Gene Name:&amp;nbsp;&lt;/span>&lt;a href="http://www.ncbi.nlm.nih.gov/gene/7046" ref="ordinalpos=6&amp;amp;ncbi_uid=7046&amp;amp;link_uid=7046" style="line-height: 17.999801635742188px; white-space: nowrap; background-color: rgb(255, 255, 255);">TGFBR1&lt;/a>&lt;/font>&lt;/div>&lt;div>&lt;span style="line-height: 17.999801635742188px; background-color: rgb(255, 255, 255);">&lt;font face="Georgia" size="2">NCBI Gene ID: 7046&lt;/font>&lt;/span>&lt;/div>&lt;div>&lt;br/>&lt;/div>&lt;div>&lt;font face="Georgia">&lt;span style="line-height: 17.9998016357422px; background-color: rgb(255, 255, 255);">Transforming growth factor, beta receptor 2 [&lt;/span>&lt;em style="line-height: 17.9998016357422px; background-color: rgb(255, 255, 255);">Homo sapiens&lt;/em>&lt;span style="line-height: 17.9998016357422px; background-color: rgb(255, 255, 255);">&amp;nbsp;(human)]&lt;/span>&lt;/font>&lt;div>&lt;font face="Georgia" size="2">&lt;span style="line-height: 17.9998016357422px; background-color: rgb(255, 255, 255);">UniProt ID:&amp;nbsp;&lt;/span>&lt;/font>&lt;a href="http://www.uniprot.org/uniprot/P37173" style="font-size: 10pt; text-decoration: none; color: rgb(64, 148, 180); border-bottom-width: 0px; cursor: pointer; font-family: Verdana, Arial, sans-serif; line-height: 20.081974029541px; background-color: rgb(255, 255, 255);">P37173&lt;/a>&lt;/div>&lt;div>&lt;font face="Georgia" size="2">&lt;span style="line-height: 17.9998016357422px; background-color: rgb(255, 255, 255);">Gene Name:&amp;nbsp;&lt;/span>&lt;a href="http://www.ncbi.nlm.nih.gov/gene/7046" ref="ordinalpos=6&amp;amp;ncbi_uid=7046&amp;amp;link_uid=7046" style="line-height: 17.9998016357422px; white-space: nowrap; background-color: rgb(255, 255, 255);">TGFBR&lt;/a>2&lt;/font>&lt;/div>&lt;div>&lt;span style="line-height: 17.9998016357422px; background-color: rgb(255, 255, 255);">&lt;font face="Georgia" size="2">NCBI Gene ID: 7048&lt;/font>&lt;/span&gt;&lt;/div>&lt;/div>&lt;div>&lt;span style="line-height: 17.9998016357422px; background-color: rgb(255, 255, 255);">&lt;font face="Georgia" size="2">&lt;br/>&lt;/font>&lt;/span>&lt;/div>&lt;div>&lt;font face="Georgia">&lt;span style="line-height: 17.9998016357422px; background-color: rgb(255, 255, 255);">Transforming growth factor, beta receptor 3 [&lt;/span>&lt;em style="line-height: 17.9998016357422px; background-color: rgb(255, 255, 255);">Homo sapiens&lt;/em>&lt;span style="line-height: 17.9998016357422px; background-color: rgb(255, 255, 255);">&amp;nbsp;(human)]&lt;/span>&lt;/font>&lt;div>&lt;font face="Georgia" size="2">&lt;span style="line-height: 17.9998016357422px; background-color: rgb(255, 255, 255);">UniProt ID:&amp;nbsp;&lt;/span>&lt;/font>&lt;a href="http://www.uniprot.org/uniprot/Q03167" style="font-size: 10pt; text-decoration: none; color: rgb(64, 148, 180); border-bottom-width: 0px; cursor: pointer; font-family: Verdana, Arial, sans-serif; line-height: 20.081974029541px; background-color: rgb(255, 255, 255);">Q03167&lt;/a>&lt;/div>&lt;div>&lt;font face="Georgia" size="2">&lt;span style="line-height: 17.9998016357422px; background-color: rgb(255, 255, 255);">Gene Name: TGFBR3&lt;/span>&lt;/font>&lt;/div>&lt;div>&lt;span style="line-height: 17.9998016357422px; background-color: rgb(255, 255, 255);">&lt;font face="Georgia" size="2">NCBI Gene ID:&amp;nbsp;&lt;/font>&lt;/span>&lt;span style="color: rgb(87, 87, 87); font-family: arial, helvetica, clean, sans-serif; font-size: 12px; line-height: 16.199821472168px; background-color: rgb(213, 222, 227);">7049&lt;/span>&lt;/div>&lt;/div>&lt;div>&lt;br/>&lt;/div></p></body>
        </notes>
        <annotation>
	<rdf:RDF xmlns:rdf="http://www.w3.org/1999/02/22-rdf-syntax-ns#" xmlns:dcterms="http://purl.org/dc/terms/" xmlns:bqbiol="http://biomodels.net/biology-qualifiers/">
	<rdf:Description rdf:about="#_4c4b75d0-4c7c-4f81-b98d-30a2d307f6e8">
	<dcterms:modified rdf:parseType="Resource">
	<dcterms:W3CDTF>2017-11-08T02:12:11Z</dcterms:W3CDTF>
	</dcterms:modified>
	<bqbiol:isDescribedBy>
	<rdf:Bag>
	<rdf:li rdf:resource="http://eutils.ncbi.nlm.nih.gov/entrez/eutils/elink.fcgi?cmd=prlinks&amp;dbfrom=pubmed&amp;retmode=ref&amp;id=20922578"/>
	<rdf:li rdf:resource="http://eutils.ncbi.nlm.nih.gov/entrez/eutils/elink.fcgi?cmd=prlinks&amp;dbfrom=pubmed&amp;retmode=ref&amp;id=15367216"/>
	</rdf:Bag>
	</bqbiol:isDescribedBy>
	</rdf:Description>
	</rdf:RDF>
	</annotation>
            </qual:qualitativeSpecies>
      <qual:qualitativeSpecies qual:maxLevel="1" qual:compartment="cytosol" metaid="_7f39ab9e-6878-460a-8004-380696a7ab56" qual:initialLevel="0" qual:id="S_4" qual:constant="false" qual:name="IL23R">
        <notes>
          <body xmlns="http://www.w3.org/1999/xhtml">
            <p>&lt;font face="Georgia" size="2">&lt;span style="line-height: 17.999801635742188px; background-color: rgb(255, 255, 255);">Interleukin 23&lt;/span>&lt;span class="highlight" style="line-height: 17.999801635742188px; background-color: rgb(255, 255, 255);">receptor&lt;/span>&lt;span style="line-height: 17.999801635742188px; background-color: rgb(255, 255, 255);">&amp;nbsp;[&lt;/span>&lt;em style="line-height: 17.999801635742188px; background-color: rgb(255, 255, 255);">Homo sapiens&lt;/em>&lt;span style="line-height: 17.999801635742188px; background-color: rgb(255, 255, 255);">&amp;nbsp;(human)]&lt;/span>&lt;/font>&lt;div>&lt;font face="Georgia" size="2">&lt;span style="line-height: 17.999801635742188px; background-color: rgb(255, 255, 255);">UniProt ID:&amp;nbsp;&lt;/span>&lt;a href="http://www.uniprot.org/uniprot/Q5VWK5" style="text-decoration: none; background-color: rgb(255, 255, 255);">Q5VWK5&lt;/a>&lt;/font>&lt;/div>&lt;div>&lt;font face="Georgia" size="2">&lt;span style="line-height: 17.999801635742188px; background-color: rgb(255, 255, 255);">Gene Name:&amp;nbsp;&lt;/span>&lt;a href="http://www.ncbi.nlm.nih.gov/gene/149233" ref="ordinalpos=3&amp;amp;ncbi_uid=149233&amp;amp;link_uid=149233" style="line-height: 17.999801635742188px; white-space: nowrap; background-color: rgb(255, 255, 255);">IL23R&lt;/a>&lt;/font>&lt;/div>&lt;div>&lt;font face="Georgia" size="2">&lt;span style="line-height: 17.999801635742188px; background-color: rgb(255, 255, 255);">NCBI Gene ID:&amp;nbsp;&lt;/span>&lt;span style="background-color: rgb(255, 255, 255); line-height: 16.19982147216797px;">149233&lt;/span>&lt;/font>&lt;/div></p></body>
        </notes>
        <annotation>
	<rdf:RDF xmlns:rdf="http://www.w3.org/1999/02/22-rdf-syntax-ns#" xmlns:dcterms="http://purl.org/dc/terms/" xmlns:bqbiol="http://biomodels.net/biology-qualifiers/">
	<rdf:Description rdf:about="#_7f39ab9e-6878-460a-8004-380696a7ab56">
	<dcterms:modified rdf:parseType="Resource">
	<dcterms:W3CDTF>2017-11-10T17:23:34Z</dcterms:W3CDTF>
	</dcterms:modified>
	<bqbiol:isDescribedBy>
	<rdf:Bag>
	<rdf:li rdf:resource="http://eutils.ncbi.nlm.nih.gov/entrez/eutils/elink.fcgi?cmd=prlinks&amp;dbfrom=pubmed&amp;retmode=ref&amp;id=20922578"/>
	<rdf:li rdf:resource="http://eutils.ncbi.nlm.nih.gov/entrez/eutils/elink.fcgi?cmd=prlinks&amp;dbfrom=pubmed&amp;retmode=ref&amp;id=17237380"/>
	<rdf:li rdf:resource="http://eutils.ncbi.nlm.nih.gov/entrez/eutils/elink.fcgi?cmd=prlinks&amp;dbfrom=pubmed&amp;retmode=ref&amp;id=12023369"/>
	<rdf:li rdf:resource="http://eutils.ncbi.nlm.nih.gov/entrez/eutils/elink.fcgi?cmd=prlinks&amp;dbfrom=pubmed&amp;retmode=ref&amp;id=19379825"/>
	</rdf:Bag>
	</bqbiol:isDescribedBy>
	</rdf:Description>
	</rdf:RDF>
	</annotation>
            </qual:qualitativeSpecies>
      <qual:qualitativeSpecies qual:maxLevel="1" qual:compartment="cytosol" metaid="_4f58e040-c948-47dd-a229-b602c2ae9ca4" qual:initialLevel="0" qual:id="S_5" qual:constant="false" qual:name="IL18R">
        <notes>
          <body xmlns="http://www.w3.org/1999/xhtml">
            <p>&lt;font face="Georgia" size="2">&lt;span style="line-height: 17.999801635742188px; background-color: rgb(255, 255, 255);">Interleukin 18&lt;/span>&lt;span class="highlight" style="line-height: 17.999801635742188px; background-color: rgb(255, 255, 255);">receptor&lt;/span>&lt;span style="line-height: 17.999801635742188px; background-color: rgb(255, 255, 255);">&amp;nbsp;1 [&lt;/span>&lt;em style="line-height: 17.999801635742188px; background-color: rgb(255, 255, 255);">&lt;span class="highlight">Homo&amp;nbsp;&lt;/span>sapiens&lt;/em>&lt;span style="line-height: 17.999801635742188px; background-color: rgb(255, 255, 255);">&amp;nbsp;(human)]&lt;/span>&lt;br/>&lt;/font>&lt;div style="line-height: normal;">&lt;font face="Georgia" size="2">&lt;span style="line-height: 17.999801635742188px; background-color: rgb(255, 255, 255);">UniProt ID:&amp;nbsp;&lt;/span>&lt;a href="http://www.uniprot.org/uniprot/Q13478" style="text-decoration: none; background-color: rgb(255, 255, 255);">Q13478&lt;/a>&lt;/font>&lt;/div>&lt;div>&lt;font face="Georgia" size="2">&lt;span style="line-height: 17.999801635742188px; background-color: rgb(255, 255, 255);">Gene Name:&amp;nbsp;&lt;/span>&lt;a href="http://www.ncbi.nlm.nih.gov/gene/8809" ref="ordinalpos=5&amp;amp;ncbi_uid=8809&amp;amp;link_uid=8809" style="line-height: 17.999801635742188px; white-space: nowrap; background-color: rgb(255, 255, 255);">IL18R1&lt;/a>&lt;/font>&lt;/div>&lt;div>&lt;span style="line-height: 17.999801635742188px; background-color: rgb(255, 255, 255);">&lt;font face="Georgia" size="2">NCBI Gene Name: 8809&lt;/font>&lt;/span>&lt;/div>&lt;div style="font-size: 10pt; font-family: Arial, Verdana;">&lt;font face="arial, helvetica, clean, sans-serif">&lt;span style="line-height: 17.999801635742188px; background-color: rgb(255, 255, 255);">&lt;br/>&lt;/span>&lt;/font>&lt;/div></p></body>
        </notes>
        <annotation>
	<rdf:RDF xmlns:rdf="http://www.w3.org/1999/02/22-rdf-syntax-ns#" xmlns:dcterms="http://purl.org/dc/terms/" xmlns:bqbiol="http://biomodels.net/biology-qualifiers/">
	<rdf:Description rdf:about="#_4f58e040-c948-47dd-a229-b602c2ae9ca4">
	<dcterms:modified rdf:parseType="Resource">
	<dcterms:W3CDTF>2017-11-08T02:43:01Z</dcterms:W3CDTF>
	</dcterms:modified>
	<bqbiol:isDescribedBy>
	<rdf:Bag>
	<rdf:li rdf:resource="http://eutils.ncbi.nlm.nih.gov/entrez/eutils/elink.fcgi?cmd=prlinks&amp;dbfrom=pubmed&amp;retmode=ref&amp;id=11489958"/>
	<rdf:li rdf:resource="http://eutils.ncbi.nlm.nih.gov/entrez/eutils/elink.fcgi?cmd=prlinks&amp;dbfrom=pubmed&amp;retmode=ref&amp;id=11457889"/>
	<rdf:li rdf:resource="http://eutils.ncbi.nlm.nih.gov/entrez/eutils/elink.fcgi?cmd=prlinks&amp;dbfrom=pubmed&amp;retmode=ref&amp;id=16386358"/>
	<rdf:li rdf:resource="http://eutils.ncbi.nlm.nih.gov/entrez/eutils/elink.fcgi?cmd=prlinks&amp;dbfrom=pubmed&amp;retmode=ref&amp;id=24275602"/>
	</rdf:Bag>
	</bqbiol:isDescribedBy>
	</rdf:Description>
	</rdf:RDF>
	</annotation>
            </qual:qualitativeSpecies>
      <qual:qualitativeSpecies qual:maxLevel="1" qual:compartment="cytosol" metaid="_38fc0f64-a2a9-4e13-902f-4561a55a531d" qual:initialLevel="0" qual:id="S_7" qual:constant="false" qual:name="Jak1">
        <notes>
          <body xmlns="http://www.w3.org/1999/xhtml">
            <p>&lt;div>&lt;font face="Georgia" size="2">&lt;span class="highlight" style="line-height: 19.999780654907227px; background-color: rgb(255, 255, 255);">Janus&lt;/span>&lt;span style="line-height: 19.999780654907227px; background-color: rgb(255, 255, 255);">&amp;nbsp;&lt;/span>&lt;span class="highlight" style="line-height: 19.999780654907227px; background-color: rgb(255, 255, 255);">kinase&lt;/span>&lt;span style="line-height: 19.999780654907227px; background-color: rgb(255, 255, 255);">&amp;nbsp;&lt;/span>&lt;span class="highlight" style="line-height: 19.999780654907227px; background-color: rgb(255, 255, 255);">1&lt;/span>&lt;/font>&lt;/div>&lt;font face="Georgia" size="2">Uniprot ID:&amp;nbsp;&lt;a href="http://www.uniprot.org/uniprot/P23458" style="text-decoration: none; background-color: rgb(255, 255, 255);">P23458&lt;/a>&lt;/font>&lt;div>&lt;font face="Georgia" size="2">Gene Name:&amp;nbsp;&lt;a href="http://www.ncbi.nlm.nih.gov/gene/3716" ref="ordinalpos=2&amp;amp;ncbi_uid=3716&amp;amp;link_uid=3716" style="line-height: 19.999780654907227px; white-space: nowrap; background-color: rgb(255, 255, 255);">JAK1&lt;/a>&lt;/font>&lt;/div>&lt;div>&lt;font face="Georgia" size="2">Gene ID: 3716&lt;/font>&lt;/div></p></body>
        </notes>
        <annotation>
	<rdf:RDF xmlns:rdf="http://www.w3.org/1999/02/22-rdf-syntax-ns#" xmlns:dcterms="http://purl.org/dc/terms/" xmlns:bqbiol="http://biomodels.net/biology-qualifiers/">
	<rdf:Description rdf:about="#_38fc0f64-a2a9-4e13-902f-4561a55a531d">
	<dcterms:modified rdf:parseType="Resource">
	<dcterms:W3CDTF>2017-11-08T02:37:02Z</dcterms:W3CDTF>
	</dcterms:modified>
	<bqbiol:isDescribedBy>
	<rdf:Bag>
	<rdf:li rdf:resource="http://eutils.ncbi.nlm.nih.gov/entrez/eutils/elink.fcgi?cmd=prlinks&amp;dbfrom=pubmed&amp;retmode=ref&amp;id=16467883"/>
	<rdf:li rdf:resource="http://eutils.ncbi.nlm.nih.gov/entrez/eutils/elink.fcgi?cmd=prlinks&amp;dbfrom=pubmed&amp;retmode=ref&amp;id=9857039"/>
	<rdf:li rdf:resource="http://eutils.ncbi.nlm.nih.gov/entrez/eutils/elink.fcgi?cmd=prlinks&amp;dbfrom=pubmed&amp;retmode=ref&amp;id=11837794"/>
	<rdf:li rdf:resource="http://eutils.ncbi.nlm.nih.gov/entrez/eutils/elink.fcgi?cmd=prlinks&amp;dbfrom=pubmed&amp;retmode=ref&amp;id=7514165"/>
	<rdf:li rdf:resource="http://eutils.ncbi.nlm.nih.gov/entrez/eutils/elink.fcgi?cmd=prlinks&amp;dbfrom=pubmed&amp;retmode=ref&amp;id=15173123"/>
	</rdf:Bag>
	</bqbiol:isDescribedBy>
	</rdf:Description>
	</rdf:RDF>
	</annotation>
            </qual:qualitativeSpecies>
      <qual:qualitativeSpecies qual:maxLevel="1" qual:compartment="cytosol" metaid="_6a9ac9ba-97b5-4841-9d1a-a0764e31e8a7" qual:initialLevel="0" qual:id="S_8" qual:constant="false" qual:name="IL17">
        <notes>
          <body xmlns="http://www.w3.org/1999/xhtml">
            <p>&lt;font face="Georgia" size="2">&lt;span style="line-height: 17.999801635742188px; background-color: rgb(255, 255, 255);">Interleukin 17A [&lt;/span>&lt;em style="line-height: 17.999801635742188px; background-color: rgb(255, 255, 255);">Homo sapiens&lt;/em>&lt;span style="line-height: 17.999801635742188px; background-color: rgb(255, 255, 255);">(human)]&lt;/span>&lt;/font>&lt;div>&lt;font face="Georgia" size="2">&lt;span style="line-height: 17.999801635742188px; background-color: rgb(255, 255, 255);">UniProt ID:&amp;nbsp;&lt;/span>&lt;a href="http://www.uniprot.org/uniprot/Q16552" style="text-decoration: none; background-color: rgb(255, 255, 255);">Q16552&lt;/a>&lt;/font>&lt;/div>&lt;div>&lt;font face="Georgia" size="2">&lt;span style="line-height: 17.999801635742188px; background-color: rgb(255, 255, 255);">Gene Name:&amp;nbsp;&lt;/span>&lt;a href="http://www.ncbi.nlm.nih.gov/gene/3605" ref="ordinalpos=2&amp;amp;ncbi_uid=3605&amp;amp;link_uid=3605" style="line-height: 17.999801635742188px; white-space: nowrap; background-color: rgb(255, 255, 255);">IL17A&lt;/a>&lt;/font>&lt;/div>&lt;div>&lt;span style="line-height: 17.999801635742188px; background-color: rgb(255, 255, 255);">&lt;font face="Georgia" size="2">NCBI Gene ID: 3605&lt;/font>&lt;/span>&lt;/div></p></body>
        </notes>
        <annotation>
	<rdf:RDF xmlns:rdf="http://www.w3.org/1999/02/22-rdf-syntax-ns#" xmlns:dcterms="http://purl.org/dc/terms/" xmlns:bqbiol="http://biomodels.net/biology-qualifiers/">
	<rdf:Description rdf:about="#_6a9ac9ba-97b5-4841-9d1a-a0764e31e8a7">
	<dcterms:modified rdf:parseType="Resource">
	<dcterms:W3CDTF>2017-11-06T23:33:50Z</dcterms:W3CDTF>
	</dcterms:modified>
	<bqbiol:isDescribedBy>
	<rdf:Bag>
	<rdf:li rdf:resource="http://eutils.ncbi.nlm.nih.gov/entrez/eutils/elink.fcgi?cmd=prlinks&amp;dbfrom=pubmed&amp;retmode=ref&amp;id=20922578"/>
	<rdf:li rdf:resource="http://eutils.ncbi.nlm.nih.gov/entrez/eutils/elink.fcgi?cmd=prlinks&amp;dbfrom=pubmed&amp;retmode=ref&amp;id=17404271"/>
	<rdf:li rdf:resource="http://eutils.ncbi.nlm.nih.gov/entrez/eutils/elink.fcgi?cmd=prlinks&amp;dbfrom=pubmed&amp;retmode=ref&amp;id=16990136"/>
	<rdf:li rdf:resource="http://eutils.ncbi.nlm.nih.gov/entrez/eutils/elink.fcgi?cmd=prlinks&amp;dbfrom=pubmed&amp;retmode=ref&amp;id=16698929"/>
	<rdf:li rdf:resource="http://eutils.ncbi.nlm.nih.gov/entrez/eutils/elink.fcgi?cmd=prlinks&amp;dbfrom=pubmed&amp;retmode=ref&amp;id=19182808"/>
	<rdf:li rdf:resource="http://eutils.ncbi.nlm.nih.gov/entrez/eutils/elink.fcgi?cmd=prlinks&amp;dbfrom=pubmed&amp;retmode=ref&amp;id=16990136"/>
	<rdf:li rdf:resource="http://eutils.ncbi.nlm.nih.gov/entrez/eutils/elink.fcgi?cmd=prlinks&amp;dbfrom=pubmed&amp;retmode=ref&amp;id=18221887"/>
	<rdf:li rdf:resource="http://eutils.ncbi.nlm.nih.gov/entrez/eutils/elink.fcgi?cmd=prlinks&amp;dbfrom=pubmed&amp;retmode=ref&amp;id=21278738"/>
	</rdf:Bag>
	</bqbiol:isDescribedBy>
	</rdf:Description>
	</rdf:RDF>
	</annotation>
            </qual:qualitativeSpecies>
      <qual:qualitativeSpecies qual:maxLevel="1" qual:compartment="cytosol" metaid="cd81a0a9-2208-47db-bbef-65ec655b3a57" qual:initialLevel="0" qual:id="S_12" qual:constant="false" qual:name="IL2R">
        <notes>
          <body xmlns="http://www.w3.org/1999/xhtml">
            <p>&lt;font face="Georgia" size="2" style="font-style: normal; font-variant: normal; font-weight: normal; font-family: Arial, Verdana; font-size: 10pt; line-height: normal;">&lt;span style="line-height: 17.999801635742188px; background-color: rgb(255, 255, 255);">Interleukin 2 receptor [&lt;/span>&lt;em style="line-height: 17.999801635742188px; background-color: rgb(255, 255, 255);">Homo sapiens&lt;/em>&lt;span style="line-height: 17.999801635742188px; background-color: rgb(255, 255, 255);">&amp;nbsp;(human)]&lt;/span>&lt;/font>&lt;div style="font-style: normal; font-variant: normal; font-weight: normal;">&lt;font face="Georgia" size="2">&lt;span style="line-height: 17.9998016357422px;">&lt;br/>&lt;/span>&lt;/font>&lt;/div>&lt;div style="font-style: normal; font-variant: normal; font-weight: normal;">&lt;font face="Georgia" size="2">&lt;span style="line-height: 17.9998016357422px;">Composed of the following subunits:&lt;/span>&lt;/font>&lt;/div>&lt;div style="font-style: normal; font-variant: normal; font-weight: normal;">&lt;font face="Georgia" size="2">&lt;span style="line-height: 17.9998016357422px;">&lt;br/>&lt;/span>&lt;/font>&lt;div style="font-family: Arial, Verdana; font-size: 10pt; line-height: normal;">&lt;font face="Georgia" size="2">&lt;span style="line-height: 17.999801635742188px; background-color: rgb(255, 255, 255);">UniProt ID:&amp;nbsp;&lt;/span>&lt;a href="http://www.uniprot.org/uniprot/P01589" style="text-decoration: none; background-color: rgb(255, 255, 255);">P01589&lt;/a>&lt;/font>&lt;/div>&lt;div style="font-family: Arial, Verdana; font-size: 10pt; line-height: normal;">&lt;font face="Georgia" size="2">&lt;span style="line-height: 17.999801635742188px; background-color: rgb(255, 255, 255);">Gene Name:&amp;nbsp;&lt;/span>&lt;a href="http://www.ncbi.nlm.nih.gov/gene/3559" ref="ordinalpos=2&amp;amp;ncbi_uid=3559&amp;amp;link_uid=3559" style="line-height: 17.999801635742188px; white-space: nowrap; background-color: rgb(255, 255, 255);">IL2RA&lt;/a>&lt;/font>&lt;/div>&lt;div style="font-family: Arial, Verdana; font-size: 10pt; line-height: normal;">&lt;span style="line-height: 17.999801635742188px; background-color: rgb(255, 255, 255);">&lt;font face="Georgia" size="2">NCBI Gene ID: 3559&lt;/font>&lt;/span>&lt;/div>&lt;/div>&lt;div style="font-style: normal; font-variant: normal; font-weight: normal; font-family: Arial, Verdana; font-size: 10pt; line-height: normal;">&lt;span style="line-height: 17.999801635742188px; background-color: rgb(255, 255, 255);">&lt;font face="Georgia" size="2">&lt;br/>&lt;/font>&lt;/span>&lt;/div>&lt;div>&lt;div>&lt;font face="Georgia" size="2" style="font-family: Arial, Verdana; font-size: 10pt; font-style: normal; font-variant: normal; font-weight: normal; line-height: normal;">&lt;span style="line-height: 17.9998016357422px; background-color: rgb(255, 255, 255);">UniProt ID:&amp;nbsp;&lt;/span>&lt;/font>&lt;font face="Georgia" size="2">&lt;span style="line-height: 17.9998016357422px;">P14784&lt;/span>&lt;/font>&lt;/div>&lt;div style="font-family: Arial, Verdana; font-size: 10pt; font-style: normal; font-variant: normal; font-weight: normal; line-height: normal;">&lt;font face="Georgia" size="2">&lt;span style="line-height: 17.9998016357422px; background-color: rgb(255, 255, 255);">Gene Name: I&lt;/span>L2RB&lt;/font>&lt;/div>&lt;div style="font-family: Arial, Verdana; font-size: 10pt; font-style: normal; font-variant: normal; font-weight: normal; line-height: normal;">&lt;br/>&lt;/div>&lt;div>&lt;div>&lt;font face="Georgia" size="2" style="font-family: Arial, Verdana; font-size: 10pt; font-style: normal; font-variant: normal; font-weight: normal; line-height: normal;">&lt;span style="line-height: 17.9998016357422px; background-color: rgb(255, 255, 255);">UniProt ID:&amp;nbsp;&lt;/span>&lt;/font>&lt;font face="Georgia" size="2">&lt;span style="line-height: 17.9998016357422px;">P31785&lt;/span>&lt;/font>&lt;/div>&lt;div style="font-family: Arial, Verdana; font-size: 10pt; font-style: normal; font-variant: normal; font-weight: normal; line-height: normal;">&lt;font face="Georgia" size="2">&lt;span style="line-height: 17.9998016357422px; background-color: rgb(255, 255, 255);">Gene Name: I&lt;/span>L2RG&lt;/font>&lt;/div>&lt;/div>&lt;/div></p></body>
        </notes>
        <annotation>
	<rdf:RDF xmlns:rdf="http://www.w3.org/1999/02/22-rdf-syntax-ns#" xmlns:dcterms="http://purl.org/dc/terms/" xmlns:bqbiol="http://biomodels.net/biology-qualifiers/">
	<rdf:Description rdf:about="#cd81a0a9-2208-47db-bbef-65ec655b3a57">
	<dcterms:modified rdf:parseType="Resource">
	<dcterms:W3CDTF>2017-02-19T09:17:17Z</dcterms:W3CDTF>
	</dcterms:modified>
	<bqbiol:isDescribedBy>
	<rdf:Bag>
	<rdf:li rdf:resource="http://eutils.ncbi.nlm.nih.gov/entrez/eutils/elink.fcgi?cmd=prlinks&amp;dbfrom=pubmed&amp;retmode=ref&amp;id=16873058"/>
	</rdf:Bag>
	</bqbiol:isDescribedBy>
	</rdf:Description>
	</rdf:RDF>
	</annotation>
            </qual:qualitativeSpecies>
      <qual:qualitativeSpecies qual:maxLevel="1" qual:compartment="cytosol" metaid="d429f709-b8d7-45ee-8bdc-dd2818b3cfb9" qual:initialLevel="0" qual:id="S_13" qual:constant="false" qual:name="IL2">
        <notes>
          <body xmlns="http://www.w3.org/1999/xhtml">
            <p>&lt;font face="Georgia" size="2">&lt;span style="line-height: 17.999801635742188px; background-color: rgb(255, 255, 255);">Interleukin 2 [&lt;/span>&lt;em style="line-height: 17.999801635742188px; background-color: rgb(255, 255, 255);">Homo sapiens&lt;/em>&lt;span style="line-height: 17.999801635742188px; background-color: rgb(255, 255, 255);">&amp;nbsp;(human)]&lt;/span>&lt;/font>&lt;div>&lt;font face="Georgia" size="2">&lt;span style="line-height: 17.999801635742188px; background-color: rgb(255, 255, 255);">UniProt ID:&amp;nbsp;&lt;/span>&lt;a href="http://www.uniprot.org/uniprot/P60568" style="text-decoration: none; background-color: rgb(255, 255, 255);">P60568&lt;/a>&lt;/font>&lt;/div>&lt;div>&lt;font face="Georgia" size="2">&lt;span style="line-height: 17.999801635742188px; background-color: rgb(255, 255, 255);">Gene Name:&amp;nbsp;&lt;/span>&lt;a href="http://www.ncbi.nlm.nih.gov/gene/3558" ref="ordinalpos=1&amp;amp;ncbi_uid=3558&amp;amp;link_uid=3558" style="line-height: 17.999801635742188px; white-space: nowrap; background-color: rgb(255, 255, 255);">&lt;span class="highlight">IL2&lt;/span>&lt;/a>&lt;/font>&lt;/div>&lt;div>&lt;span style="line-height: 17.999801635742188px; background-color: rgb(255, 255, 255);">&lt;font face="Georgia" size="2">NCBI Gene ID: 3558&lt;/font>&lt;/span>&lt;/div></p></body>
        </notes>
        <annotation>
	<rdf:RDF xmlns:rdf="http://www.w3.org/1999/02/22-rdf-syntax-ns#" xmlns:dcterms="http://purl.org/dc/terms/" xmlns:bqbiol="http://biomodels.net/biology-qualifiers/">
	<rdf:Description rdf:about="#d429f709-b8d7-45ee-8bdc-dd2818b3cfb9">
	<dcterms:modified rdf:parseType="Resource">
	<dcterms:W3CDTF>2017-11-08T02:37:02Z</dcterms:W3CDTF>
	</dcterms:modified>
	<bqbiol:isDescribedBy>
	<rdf:Bag>
	<rdf:li rdf:resource="http://eutils.ncbi.nlm.nih.gov/entrez/eutils/elink.fcgi?cmd=prlinks&amp;dbfrom=pubmed&amp;retmode=ref&amp;id=18062768"/>
	<rdf:li rdf:resource="http://eutils.ncbi.nlm.nih.gov/entrez/eutils/elink.fcgi?cmd=prlinks&amp;dbfrom=pubmed&amp;retmode=ref&amp;id=16275766"/>
	</rdf:Bag>
	</bqbiol:isDescribedBy>
	</rdf:Description>
	</rdf:RDF>
	</annotation>
            </qual:qualitativeSpecies>
      <qual:qualitativeSpecies qual:maxLevel="1" qual:compartment="cytosol" metaid="ed507ddb-1e7b-4d5a-bad3-62600ba9b30c" qual:initialLevel="0" qual:id="S_15" qual:constant="false" qual:name="IL4R">
        <notes>
          <body xmlns="http://www.w3.org/1999/xhtml">
            <p>&lt;div>&lt;font face="Georgia" size="2">&lt;span style="line-height: 17.999801635742188px; background-color: rgb(255, 255, 255);">Interleukin 4 receptor [&lt;/span>&lt;em style="line-height: 17.999801635742188px; background-color: rgb(255, 255, 255);">Homo sapiens&lt;/em>&lt;span style="line-height: 17.999801635742188px; background-color: rgb(255, 255, 255);">&amp;nbsp;(human)]&lt;/span>&lt;/font>&lt;/div>&lt;div>&lt;font face="Georgia" size="2">UniProt ID:&amp;nbsp;&lt;a href="http://www.uniprot.org/uniprot/P24394" style="text-decoration: none; background-color: rgb(255, 255, 255);">P24394&lt;/a>&lt;/font>&lt;/div>&lt;div>&lt;font face="Georgia" size="2">Gene Name:&amp;nbsp;&lt;a href="http://www.ncbi.nlm.nih.gov/gene/3566" ref="ordinalpos=8&amp;amp;ncbi_uid=3566&amp;amp;link_uid=3566" style="line-height: 17.999801635742188px; white-space: nowrap; background-color: rgb(255, 255, 255);">IL4R&lt;/a>&lt;/font>&lt;/div>&lt;div>&lt;font face="Georgia" size="2">NCBI Gene ID: 3566&lt;/font>&lt;/div></p></body>
        </notes>
        <annotation>
	<rdf:RDF xmlns:rdf="http://www.w3.org/1999/02/22-rdf-syntax-ns#" xmlns:dcterms="http://purl.org/dc/terms/" xmlns:bqbiol="http://biomodels.net/biology-qualifiers/">
	<rdf:Description rdf:about="#ed507ddb-1e7b-4d5a-bad3-62600ba9b30c">
	<dcterms:modified rdf:parseType="Resource">
	<dcterms:W3CDTF>2017-11-10T17:23:34Z</dcterms:W3CDTF>
	</dcterms:modified>
	<bqbiol:isDescribedBy>
	<rdf:Bag>
	<rdf:li rdf:resource="http://eutils.ncbi.nlm.nih.gov/entrez/eutils/elink.fcgi?cmd=prlinks&amp;dbfrom=pubmed&amp;retmode=ref&amp;id=16386358"/>
	<rdf:li rdf:resource="http://eutils.ncbi.nlm.nih.gov/entrez/eutils/elink.fcgi?cmd=prlinks&amp;dbfrom=pubmed&amp;retmode=ref&amp;id=10201892"/>
	</rdf:Bag>
	</bqbiol:isDescribedBy>
	</rdf:Description>
	</rdf:RDF>
	</annotation>
            </qual:qualitativeSpecies>
      <qual:qualitativeSpecies qual:maxLevel="1" qual:compartment="cytosol" metaid="_0809f2db-3ec5-4045-972a-adae4657ede2" qual:initialLevel="0" qual:id="S_16" qual:constant="false" qual:name="NFAT">
        <notes>
          <body xmlns="http://www.w3.org/1999/xhtml">
            <p>&lt;font face="Georgia" size="2">&lt;span style="line-height: 17.999801635742188px; background-color: rgb(255, 255, 255);">Nuclear factor of activated T-cells 5, tonicity-responsive [&lt;/span>&lt;em style="line-height: 17.999801635742188px; background-color: rgb(255, 255, 255);">&lt;span class="highlight">Homo&lt;/span>&amp;nbsp;sapiens&lt;/em>&lt;span style="line-height: 17.999801635742188px; background-color: rgb(255, 255, 255);">&amp;nbsp;(human)]&lt;/span>&lt;br/>&lt;/font>&lt;div>&lt;font face="Georgia" size="2">UniProt Accession ID:&amp;nbsp;&lt;a href="http://www.uniprot.org/uniprot/O94916" style="text-decoration: none; background-color: rgb(255, 255, 255);">O94916&lt;/a>&lt;/font>&lt;/div>&lt;div>&lt;font face="Georgia" size="2">Gene Name:&amp;nbsp;&lt;a href="http://www.ncbi.nlm.nih.gov/gene/10725" ref="ordinalpos=3&amp;amp;ncbi_uid=10725&amp;amp;link_uid=10725" style="line-height: 17.999801635742188px; white-space: nowrap; background-color: rgb(255, 255, 255);">NFAT5&lt;/a>&lt;/font>&lt;/div>&lt;div>&lt;font face="Georgia" size="2">NCBI Gene ID:&amp;nbsp;&lt;span style="background-color: rgb(255, 255, 255); line-height: 16.19982147216797px;">10725&lt;/span>&lt;/font>&lt;/div></p></body>
        </notes>
        <annotation>
	<rdf:RDF xmlns:rdf="http://www.w3.org/1999/02/22-rdf-syntax-ns#" xmlns:dcterms="http://purl.org/dc/terms/" xmlns:bqbiol="http://biomodels.net/biology-qualifiers/">
	<rdf:Description rdf:about="#_0809f2db-3ec5-4045-972a-adae4657ede2">
	<dcterms:modified rdf:parseType="Resource">
	<dcterms:W3CDTF>2017-11-10T17:23:34Z</dcterms:W3CDTF>
	</dcterms:modified>
	<bqbiol:isDescribedBy>
	<rdf:Bag>
	<rdf:li rdf:resource="http://eutils.ncbi.nlm.nih.gov/entrez/eutils/elink.fcgi?cmd=prlinks&amp;dbfrom=pubmed&amp;retmode=ref&amp;id=15928679"/>
	<rdf:li rdf:resource="http://eutils.ncbi.nlm.nih.gov/entrez/eutils/elink.fcgi?cmd=prlinks&amp;dbfrom=pubmed&amp;retmode=ref&amp;id=19564342"/>
	<rdf:li rdf:resource="http://eutils.ncbi.nlm.nih.gov/entrez/eutils/elink.fcgi?cmd=prlinks&amp;dbfrom=pubmed&amp;retmode=ref&amp;id=15790681"/>
	</rdf:Bag>
	</bqbiol:isDescribedBy>
	</rdf:Description>
	</rdf:RDF>
	</annotation>
            </qual:qualitativeSpecies>
      <qual:qualitativeSpecies qual:maxLevel="1" qual:compartment="cytosol" metaid="_5169b39b-b51d-4e20-ab9a-1a24b1f849b6" qual:initialLevel="0" qual:id="S_17" qual:constant="false" qual:name="STAT4">
        <notes>
          <body xmlns="http://www.w3.org/1999/xhtml">
            <p>&lt;font face="Georgia" size="2">&lt;span style="line-height: 17.999801635742188px; background-color: rgb(255, 255, 255);">Signal transducer and activator of transcription 4 [&lt;/span>&lt;em style="line-height: 17.999801635742188px; background-color: rgb(255, 255, 255);">Homo sapiens&lt;/em>&lt;span style="line-height: 17.999801635742188px; background-color: rgb(255, 255, 255);">(human)]&lt;/span>&lt;/font>&lt;div>&lt;font face="Georgia" size="2">&lt;span style="line-height: 17.999801635742188px; background-color: rgb(255, 255, 255);">UniProt ID:&amp;nbsp;&lt;/span>&lt;a href="http://www.uniprot.org/uniprot/Q14765" style="text-decoration: none; background-color: rgb(255, 255, 255);">Q14765&lt;/a>&lt;/font>&lt;/div>&lt;div>&lt;font face="Georgia" size="2">&lt;span style="line-height: 17.999801635742188px; background-color: rgb(255, 255, 255);">Gene Name:&amp;nbsp;&lt;/span>&lt;a href="http://www.ncbi.nlm.nih.gov/gene/6775" ref="ordinalpos=1&amp;amp;ncbi_uid=6775&amp;amp;link_uid=6775" style="color: rgb(100, 42, 143); line-height: 17.999801635742188px; white-space: nowrap; background-color: rgb(255, 255, 255);">&lt;span class="highlight">STAT4&lt;/span>&lt;/a>&lt;/font>&lt;/div>&lt;div>&lt;span style="line-height: 17.999801635742188px; background-color: rgb(255, 255, 255);">&lt;font face="Georgia" size="2">NCBI Gene ID: 6775&lt;/font>&lt;/span>&lt;/div></p></body>
        </notes>
        <annotation>
	<rdf:RDF xmlns:rdf="http://www.w3.org/1999/02/22-rdf-syntax-ns#" xmlns:dcterms="http://purl.org/dc/terms/" xmlns:bqbiol="http://biomodels.net/biology-qualifiers/">
	<rdf:Description rdf:about="#_5169b39b-b51d-4e20-ab9a-1a24b1f849b6">
	<dcterms:modified rdf:parseType="Resource">
	<dcterms:W3CDTF>2017-11-10T17:23:34Z</dcterms:W3CDTF>
	</dcterms:modified>
	<bqbiol:isDescribedBy>
	<rdf:Bag>
	<rdf:li rdf:resource="http://eutils.ncbi.nlm.nih.gov/entrez/eutils/elink.fcgi?cmd=prlinks&amp;dbfrom=pubmed&amp;retmode=ref&amp;id=8700208"/>
	<rdf:li rdf:resource="http://eutils.ncbi.nlm.nih.gov/entrez/eutils/elink.fcgi?cmd=prlinks&amp;dbfrom=pubmed&amp;retmode=ref&amp;id=16386358"/>
	<rdf:li rdf:resource="http://eutils.ncbi.nlm.nih.gov/entrez/eutils/elink.fcgi?cmd=prlinks&amp;dbfrom=pubmed&amp;retmode=ref&amp;id=12648458"/>
	</rdf:Bag>
	</bqbiol:isDescribedBy>
	</rdf:Description>
	</rdf:RDF>
	</annotation>
            </qual:qualitativeSpecies>
      <qual:qualitativeSpecies qual:maxLevel="1" qual:compartment="cytosol" metaid="ea507a9e-8a28-478f-b7ed-e4731bde5443" qual:initialLevel="0" qual:id="S_18" qual:constant="false" qual:name="STAT3">
        <notes>
          <body xmlns="http://www.w3.org/1999/xhtml">
            <p>&lt;div>&lt;font face="Georgia" size="2">signal transducer and activator of&amp;nbsp;transcription 3 (acute-phase response factor) (STAT3)&lt;/font>&lt;/div>&lt;div>&lt;font face="Georgia" size="2">UniProt Accession ID:&amp;nbsp;&lt;a href="http://www.uniprot.org/uniprot/P40763">P40763&lt;/a>&lt;/font>&lt;/div>&lt;div>&lt;font face="Georgia" size="2">Gene Name: STAT3&lt;/font>&lt;/div>&lt;div>&lt;font face="Georgia" size="2">Gene ID:&amp;nbsp;&lt;span style="background-color: rgb(255, 255, 255); line-height: 18.88888931274414px;">6774&lt;/span>&lt;/font>&lt;/div>&lt;div>&lt;font face="Georgia" size="2">&lt;br/>&lt;/font>&lt;/div>&lt;div>&lt;div>&lt;font face="Georgia" size="2">signal transducer and activator of&amp;nbsp;transcription 1, 91kDa (STAT1)&lt;/font>&lt;/div>&lt;div>&lt;font face="Georgia" size="2">UniProt Accession ID:&amp;nbsp;&lt;a href="http://www.uniprot.org/uniprot/P42224" style="text-decoration: none; background-color: rgb(255, 255, 255);">P42224&lt;/a>&lt;/font>&lt;/div>&lt;/div>&lt;div>&lt;font face="Georgia" size="2">&lt;br/>&lt;/font>&lt;/div>&lt;div>&lt;div>&lt;font face="Georgia" size="2">signal transducer and activator of&amp;nbsp;transcription 5A (STAT5A)&lt;/font>&lt;/div>&lt;div>&lt;font face="Georgia" size="2">UniProt Accession ID:&amp;nbsp;&lt;a href="http://www.uniprot.org/uniprot/P42229" style="text-decoration: none; background-color: rgb(255, 255, 255);">P42229&lt;/a>&lt;/font>&lt;/div>&lt;/div>&lt;div>&lt;font face="Georgia" size="2">&lt;br/>&lt;/font>&lt;/div>&lt;div>&lt;div>&lt;font face="Georgia" size="2">signal transducer and activator of&amp;nbsp;transcription 5B (STAT5B)&lt;/font>&lt;/div>&lt;div>&lt;font face="Georgia" size="2">UniProt Accession ID:&amp;nbsp;&lt;a href="http://www.uniprot.org/uniprot/P51692" style="text-decoration: none; background-color: rgb(255, 255, 255);">P51692&lt;/a>&lt;/font>&lt;/div>&lt;/div></p></body>
        </notes>
        <annotation>
	<rdf:RDF xmlns:rdf="http://www.w3.org/1999/02/22-rdf-syntax-ns#" xmlns:dcterms="http://purl.org/dc/terms/" xmlns:bqbiol="http://biomodels.net/biology-qualifiers/">
	<rdf:Description rdf:about="#ea507a9e-8a28-478f-b7ed-e4731bde5443">
	<dcterms:modified rdf:parseType="Resource">
	<dcterms:W3CDTF>2017-11-10T17:23:34Z</dcterms:W3CDTF>
	</dcterms:modified>
	<bqbiol:isDescribedBy>
	<rdf:Bag>
	<rdf:li rdf:resource="http://eutils.ncbi.nlm.nih.gov/entrez/eutils/elink.fcgi?cmd=prlinks&amp;dbfrom=pubmed&amp;retmode=ref&amp;id=17581588"/>
	<rdf:li rdf:resource="http://eutils.ncbi.nlm.nih.gov/entrez/eutils/elink.fcgi?cmd=prlinks&amp;dbfrom=pubmed&amp;retmode=ref&amp;id=9794394"/>
	<rdf:li rdf:resource="http://eutils.ncbi.nlm.nih.gov/entrez/eutils/elink.fcgi?cmd=prlinks&amp;dbfrom=pubmed&amp;retmode=ref&amp;id=17884812"/>
	<rdf:li rdf:resource="http://eutils.ncbi.nlm.nih.gov/entrez/eutils/elink.fcgi?cmd=prlinks&amp;dbfrom=pubmed&amp;retmode=ref&amp;id=12023369"/>
	</rdf:Bag>
	</bqbiol:isDescribedBy>
	</rdf:Description>
	</rdf:RDF>
	</annotation>
            </qual:qualitativeSpecies>
      <qual:qualitativeSpecies qual:maxLevel="1" qual:compartment="cytosol" metaid="_07b2f7db-97d4-4b54-9fee-f911c0a31c6d" qual:initialLevel="0" qual:id="S_19" qual:constant="false" qual:name="Tbet">
        <notes>
          <body xmlns="http://www.w3.org/1999/xhtml">
            <p>&lt;font face="Georgia" size="2">T-box expressed in T cells&lt;/font>&lt;div>&lt;font face="Georgia" size="2">T-box 21 (TBX21)&lt;/font>&lt;/div>&lt;div>&lt;font face="Georgia" size="2">UniProt Accession ID:&amp;nbsp;&lt;a href="http://www.uniprot.org/uniprot/Q9UL17" style="text-decoration: none; background-color: rgb(255, 255, 255);">Q9UL17&lt;/a>&lt;/font>&lt;/div>&lt;div>&lt;font face="Georgia" size="2">Gene Name:&amp;nbsp;&lt;a href="http://www.ncbi.nlm.nih.gov/gene/30009" ref="ordinalpos=2&amp;amp;ncbi_uid=30009&amp;amp;link_uid=30009" style="line-height: 17.999801635742188px; white-space: nowrap; background-color: rgb(255, 255, 255);">&lt;span class="highlight">TBX21&lt;/span>&lt;/a>&lt;/font>&lt;/div>&lt;div>&lt;font face="Georgia" size="2">NCBI Gene ID:&amp;nbsp;&lt;span style="background-color: rgb(255, 255, 255); line-height: 16.19982147216797px;">30009&lt;/span>&lt;/font>&lt;/div>&lt;div>&lt;font face="Georgia" size="2">&lt;br/>&lt;/font>&lt;/div>&lt;div>&lt;font face="Georgia" size="2">Eomesodermin homolog (Xenopus laevis) (EOMES)&lt;/font>&lt;/div>&lt;div>&lt;font face="Georgia" size="2">UniProt Accession ID:&amp;nbsp;&lt;a href="http://www.uniprot.org/uniprot/P79944" style="text-decoration: none; background-color: rgb(255, 255, 255);">P79944&lt;/a>&lt;/font>&lt;/div>&lt;div>&lt;font face="Georgia" size="2">Gene Name:&amp;nbsp;&lt;a href="http://www.ncbi.nlm.nih.gov/gene/495078" ref="ordinalpos=12&amp;amp;ncbi_uid=495078&amp;amp;link_uid=495078" style="line-height: 17.999801635742188px; white-space: nowrap; background-color: rgb(255, 255, 255);">&lt;span class="highlight">tbx21&lt;/span>&lt;/a>&lt;/font>&lt;/div>&lt;div>&lt;font face="Georgia" size="2">NCBI Gene ID:&amp;nbsp;&lt;span style="background-color: rgb(255, 255, 255); line-height: 16.19982147216797px;">495078&lt;/span>&lt;/font>&lt;/div>&lt;div style="font-size: 10pt; font-family: Arial, Verdana;">&lt;br/>&lt;/div></p></body>
        </notes>
        <annotation>
	<rdf:RDF xmlns:rdf="http://www.w3.org/1999/02/22-rdf-syntax-ns#" xmlns:dcterms="http://purl.org/dc/terms/" xmlns:bqbiol="http://biomodels.net/biology-qualifiers/">
	<rdf:Description rdf:about="#_07b2f7db-97d4-4b54-9fee-f911c0a31c6d">
	<dcterms:modified rdf:parseType="Resource">
	<dcterms:W3CDTF>2017-11-08T02:43:01Z</dcterms:W3CDTF>
	</dcterms:modified>
	<bqbiol:isDescribedBy>
	<rdf:Bag>
	<rdf:li rdf:resource="http://eutils.ncbi.nlm.nih.gov/entrez/eutils/elink.fcgi?cmd=prlinks&amp;dbfrom=pubmed&amp;retmode=ref&amp;id=20922578"/>
	<rdf:li rdf:resource="http://eutils.ncbi.nlm.nih.gov/entrez/eutils/elink.fcgi?cmd=prlinks&amp;dbfrom=pubmed&amp;retmode=ref&amp;id=11752460"/>
	<rdf:li rdf:resource="http://eutils.ncbi.nlm.nih.gov/entrez/eutils/elink.fcgi?cmd=prlinks&amp;dbfrom=pubmed&amp;retmode=ref&amp;id=11397944"/>
	<rdf:li rdf:resource="http://eutils.ncbi.nlm.nih.gov/entrez/eutils/elink.fcgi?cmd=prlinks&amp;dbfrom=pubmed&amp;retmode=ref&amp;id=16386358"/>
	<rdf:li rdf:resource="http://eutils.ncbi.nlm.nih.gov/entrez/eutils/elink.fcgi?cmd=prlinks&amp;dbfrom=pubmed&amp;retmode=ref&amp;id=16473830"/>
	<rdf:li rdf:resource="http://eutils.ncbi.nlm.nih.gov/entrez/eutils/elink.fcgi?cmd=prlinks&amp;dbfrom=pubmed&amp;retmode=ref&amp;id=16520391"/>
	<rdf:li rdf:resource="http://eutils.ncbi.nlm.nih.gov/entrez/eutils/elink.fcgi?cmd=prlinks&amp;dbfrom=pubmed&amp;retmode=ref&amp;id=12006974"/>
	<rdf:li rdf:resource="http://eutils.ncbi.nlm.nih.gov/entrez/eutils/elink.fcgi?cmd=prlinks&amp;dbfrom=pubmed&amp;retmode=ref&amp;id=15100250"/>
	<rdf:li rdf:resource="http://eutils.ncbi.nlm.nih.gov/entrez/eutils/elink.fcgi?cmd=prlinks&amp;dbfrom=pubmed&amp;retmode=ref&amp;id=24113868"/>
	<rdf:li rdf:resource="http://eutils.ncbi.nlm.nih.gov/entrez/eutils/elink.fcgi?cmd=prlinks&amp;dbfrom=pubmed&amp;retmode=ref&amp;id=16648838"/>
	<rdf:li rdf:resource="http://eutils.ncbi.nlm.nih.gov/entrez/eutils/elink.fcgi?cmd=prlinks&amp;dbfrom=pubmed&amp;retmode=ref&amp;id=12648458"/>
	</rdf:Bag>
	</bqbiol:isDescribedBy>
	</rdf:Description>
	</rdf:RDF>
	</annotation>
            </qual:qualitativeSpecies>
      <qual:qualitativeSpecies qual:maxLevel="1" qual:compartment="cytosol" metaid="cf8aca40-78e4-4ec6-bab0-668c362315fc" qual:initialLevel="0" qual:id="S_22" qual:constant="false" qual:name="STAT6">
        <notes>
          <body xmlns="http://www.w3.org/1999/xhtml">
            <p>&lt;font face="Georgia" size="2">&lt;span style="line-height: 17.999801635742188px; background-color: rgb(255, 255, 255);">Signal transducer and activator of transcription 6, interleukin-4 induced [&lt;/span>&lt;em style="line-height: 17.999801635742188px; background-color: rgb(255, 255, 255);">Homo sapiens&lt;/em>&lt;span style="line-height: 17.999801635742188px; background-color: rgb(255, 255, 255);">(human)]&lt;/span>&lt;/font>&lt;div>&lt;font face="Georgia" size="2">&lt;span style="line-height: 17.999801635742188px; background-color: rgb(255, 255, 255);">UniProt ID:&amp;nbsp;&lt;/span>&lt;a href="http://www.uniprot.org/uniprot/P42226" style="text-decoration: none; background-color: rgb(255, 255, 255);">P42226&lt;/a>&lt;/font>&lt;/div>&lt;div>&lt;font face="Georgia" size="2">&lt;span style="line-height: 17.999801635742188px; background-color: rgb(255, 255, 255);">Gene Name:&amp;nbsp;&lt;/span>&lt;a href="http://www.ncbi.nlm.nih.gov/gene/6778" ref="ordinalpos=2&amp;amp;ncbi_uid=6778&amp;amp;link_uid=6778" style="line-height: 17.999801635742188px; white-space: nowrap; background-color: rgb(255, 255, 255);">&lt;span class="highlight">STAT6&lt;/span>&lt;/a>&lt;/font>&lt;/div>&lt;div>&lt;span style="line-height: 17.999801635742188px; background-color: rgb(255, 255, 255);">&lt;font face="Georgia" size="2">NCBI Gene ID: 6778&lt;/font>&lt;/span>&lt;/div></p></body>
        </notes>
        <annotation>
	<rdf:RDF xmlns:rdf="http://www.w3.org/1999/02/22-rdf-syntax-ns#" xmlns:dcterms="http://purl.org/dc/terms/" xmlns:bqbiol="http://biomodels.net/biology-qualifiers/">
	<rdf:Description rdf:about="#cf8aca40-78e4-4ec6-bab0-668c362315fc">
	<dcterms:modified rdf:parseType="Resource">
	<dcterms:W3CDTF>2017-11-08T01:36:08Z</dcterms:W3CDTF>
	</dcterms:modified>
	<bqbiol:isDescribedBy>
	<rdf:Bag>
	<rdf:li rdf:resource="http://eutils.ncbi.nlm.nih.gov/entrez/eutils/elink.fcgi?cmd=prlinks&amp;dbfrom=pubmed&amp;retmode=ref&amp;id=15589317"/>
	<rdf:li rdf:resource="http://eutils.ncbi.nlm.nih.gov/entrez/eutils/elink.fcgi?cmd=prlinks&amp;dbfrom=pubmed&amp;retmode=ref&amp;id=12461566"/>
	<rdf:li rdf:resource="http://eutils.ncbi.nlm.nih.gov/entrez/eutils/elink.fcgi?cmd=prlinks&amp;dbfrom=pubmed&amp;retmode=ref&amp;id=15240659"/>
	<rdf:li rdf:resource="http://eutils.ncbi.nlm.nih.gov/entrez/eutils/elink.fcgi?cmd=prlinks&amp;dbfrom=pubmed&amp;retmode=ref&amp;id=8624821"/>
	<rdf:li rdf:resource="http://eutils.ncbi.nlm.nih.gov/entrez/eutils/elink.fcgi?cmd=prlinks&amp;dbfrom=pubmed&amp;retmode=ref&amp;id=16386358"/>
	<rdf:li rdf:resource="http://eutils.ncbi.nlm.nih.gov/entrez/eutils/elink.fcgi?cmd=prlinks&amp;dbfrom=pubmed&amp;retmode=ref&amp;id=10201928"/>
	<rdf:li rdf:resource="http://eutils.ncbi.nlm.nih.gov/entrez/eutils/elink.fcgi?cmd=prlinks&amp;dbfrom=pubmed&amp;retmode=ref&amp;id=15661890"/>
	<rdf:li rdf:resource="http://eutils.ncbi.nlm.nih.gov/entrez/eutils/elink.fcgi?cmd=prlinks&amp;dbfrom=pubmed&amp;retmode=ref&amp;id=11739727"/>
	<rdf:li rdf:resource="http://eutils.ncbi.nlm.nih.gov/entrez/eutils/elink.fcgi?cmd=prlinks&amp;dbfrom=pubmed&amp;retmode=ref&amp;id=18997793"/>
	<rdf:li rdf:resource="http://eutils.ncbi.nlm.nih.gov/entrez/eutils/elink.fcgi?cmd=prlinks&amp;dbfrom=pubmed&amp;retmode=ref&amp;id=10201892"/>
	</rdf:Bag>
	</bqbiol:isDescribedBy>
	</rdf:Description>
	</rdf:RDF>
	</annotation>
            </qual:qualitativeSpecies>
      <qual:qualitativeSpecies qual:maxLevel="1" qual:compartment="cytosol" metaid="_9db7260a-cf27-40f3-944f-f8e452fdca03" qual:initialLevel="0" qual:id="S_23" qual:constant="false" qual:name="IL6">
        <notes>
          <body xmlns="http://www.w3.org/1999/xhtml">
            <p>&lt;font face="Georgia" size="2">&lt;span class="highlight" style="line-height: 18.88888931274414px; background-color: rgb(255, 255, 255);">Interleukin 6&lt;/span>&lt;span style="line-height: 18.88888931274414px; background-color: rgb(255, 255, 255);">&amp;nbsp;(interferon, beta 2) [&lt;/span>&lt;em style="line-height: 18.88888931274414px; background-color: rgb(255, 255, 255);">Homo sapiens&lt;/em>&lt;span style="line-height: 18.88888931274414px; background-color: rgb(255, 255, 255);">(human)]&lt;/span>&lt;/font>&lt;div>&lt;font face="Georgia" size="2">&lt;span style="line-height: 18.88888931274414px; background-color: rgb(255, 255, 255);">UniProt ID:&amp;nbsp;&lt;/span>&lt;a href="http://www.uniprot.org/uniprot/P05231" style="text-decoration: none; background-color: rgb(255, 255, 255);">P05231&lt;/a>&lt;/font>&lt;/div>&lt;div>&lt;font face="Georgia" size="2">&lt;span style="line-height: 18.88888931274414px; background-color: rgb(255, 255, 255);">Gene Name:&amp;nbsp;&lt;/span>&lt;a href="http://www.ncbi.nlm.nih.gov/gene/3569" ref="ordinalpos=2&amp;amp;ncbi_uid=3569&amp;amp;link_uid=3569" style="line-height: 18.88888931274414px; white-space: nowrap; background-color: rgb(255, 255, 255);">IL6&lt;/a>&lt;/font>&lt;/div>&lt;div>&lt;font face="Georgia" size="2">&lt;span style="line-height: 18.88888931274414px; background-color: rgb(255, 255, 255);">Gene ID:&amp;nbsp;&lt;/span>&lt;span style="background-color: rgb(255, 255, 255); line-height: 17.77777862548828px;">3569&lt;/span>&lt;/font>&lt;/div></p></body>
        </notes>
        <annotation>
	<rdf:RDF xmlns:rdf="http://www.w3.org/1999/02/22-rdf-syntax-ns#" xmlns:dcterms="http://purl.org/dc/terms/" xmlns:bqbiol="http://biomodels.net/biology-qualifiers/">
	<rdf:Description rdf:about="#_9db7260a-cf27-40f3-944f-f8e452fdca03">
	<dcterms:modified rdf:parseType="Resource">
	<dcterms:W3CDTF>2017-11-08T02:12:11Z</dcterms:W3CDTF>
	</dcterms:modified>
	<bqbiol:isDescribedBy>
	<rdf:Bag>
	<rdf:li rdf:resource="http://eutils.ncbi.nlm.nih.gov/entrez/eutils/elink.fcgi?cmd=prlinks&amp;dbfrom=pubmed&amp;retmode=ref&amp;id=20922578"/>
	<rdf:li rdf:resource="http://eutils.ncbi.nlm.nih.gov/entrez/eutils/elink.fcgi?cmd=prlinks&amp;dbfrom=pubmed&amp;retmode=ref&amp;id=16670765"/>
	<rdf:li rdf:resource="http://eutils.ncbi.nlm.nih.gov/entrez/eutils/elink.fcgi?cmd=prlinks&amp;dbfrom=pubmed&amp;retmode=ref&amp;id=15657292"/>
	</rdf:Bag>
	</bqbiol:isDescribedBy>
	</rdf:Description>
	</rdf:RDF>
	</annotation>
            </qual:qualitativeSpecies>
      <qual:qualitativeSpecies qual:maxLevel="1" qual:compartment="cytosol" metaid="_6c7b3ae1-ccb0-43f7-8507-1df23e1c9c8f" qual:initialLevel="0" qual:id="S_24" qual:constant="false" qual:name="IFNg">
        <notes>
          <body xmlns="http://www.w3.org/1999/xhtml">
            <p>&lt;font face="Georgia" size="2">&lt;span style="line-height: 17.999801635742188px; background-color: rgb(255, 255, 255);">Interferon, gamma [&lt;/span>&lt;em style="line-height: 17.999801635742188px; background-color: rgb(255, 255, 255);">Homo sapiens&lt;/em>&lt;span style="line-height: 17.999801635742188px; background-color: rgb(255, 255, 255);">(human)]&lt;/span>&lt;br/>&lt;/font>&lt;div>&lt;font face="Georgia" size="2">UniProt Accession ID:&amp;nbsp;&lt;a href="http://www.uniprot.org/uniprot/P01579" style="text-decoration: none; background-color: rgb(255, 255, 255);">P01579&lt;/a>&lt;/font>&lt;/div>&lt;div>&lt;font face="Georgia" size="2">Gene Name:&amp;nbsp;&lt;a href="http://www.ncbi.nlm.nih.gov/gene/3458" ref="ordinalpos=2&amp;amp;ncbi_uid=3458&amp;amp;link_uid=3458" style="line-height: 17.999801635742188px; white-space: nowrap; background-color: rgb(255, 255, 255);">&lt;span class="highlight">IFNG&lt;/span>&lt;/a>&lt;/font>&lt;/div>&lt;div>&lt;font size="2" face="Georgia">NCBI Gene ID: 3458&lt;/font>&lt;/div></p></body>
        </notes>
        <annotation>
	<rdf:RDF xmlns:rdf="http://www.w3.org/1999/02/22-rdf-syntax-ns#" xmlns:dcterms="http://purl.org/dc/terms/" xmlns:bqbiol="http://biomodels.net/biology-qualifiers/">
	<rdf:Description rdf:about="#_6c7b3ae1-ccb0-43f7-8507-1df23e1c9c8f">
	<dcterms:modified rdf:parseType="Resource">
	<dcterms:W3CDTF>2017-11-08T02:37:02Z</dcterms:W3CDTF>
	</dcterms:modified>
	<bqbiol:isDescribedBy>
	<rdf:Bag>
	<rdf:li rdf:resource="http://eutils.ncbi.nlm.nih.gov/entrez/eutils/elink.fcgi?cmd=prlinks&amp;dbfrom=pubmed&amp;retmode=ref&amp;id=9759857"/>
	<rdf:li rdf:resource="http://eutils.ncbi.nlm.nih.gov/entrez/eutils/elink.fcgi?cmd=prlinks&amp;dbfrom=pubmed&amp;retmode=ref&amp;id=15928679"/>
	<rdf:li rdf:resource="http://eutils.ncbi.nlm.nih.gov/entrez/eutils/elink.fcgi?cmd=prlinks&amp;dbfrom=pubmed&amp;retmode=ref&amp;id=20922578"/>
	<rdf:li rdf:resource="http://eutils.ncbi.nlm.nih.gov/entrez/eutils/elink.fcgi?cmd=prlinks&amp;dbfrom=pubmed&amp;retmode=ref&amp;id=19324016"/>
	<rdf:li rdf:resource="http://eutils.ncbi.nlm.nih.gov/entrez/eutils/elink.fcgi?cmd=prlinks&amp;dbfrom=pubmed&amp;retmode=ref&amp;id=18453585"/>
	<rdf:li rdf:resource="http://eutils.ncbi.nlm.nih.gov/entrez/eutils/elink.fcgi?cmd=prlinks&amp;dbfrom=pubmed&amp;retmode=ref&amp;id=10761931"/>
	<rdf:li rdf:resource="http://eutils.ncbi.nlm.nih.gov/entrez/eutils/elink.fcgi?cmd=prlinks&amp;dbfrom=pubmed&amp;retmode=ref&amp;id=10761931"/>
	<rdf:li rdf:resource="http://eutils.ncbi.nlm.nih.gov/entrez/eutils/elink.fcgi?cmd=prlinks&amp;dbfrom=pubmed&amp;retmode=ref&amp;id=16386358"/>
	<rdf:li rdf:resource="http://eutils.ncbi.nlm.nih.gov/entrez/eutils/elink.fcgi?cmd=prlinks&amp;dbfrom=pubmed&amp;retmode=ref&amp;id=10653850"/>
	<rdf:li rdf:resource="http://eutils.ncbi.nlm.nih.gov/entrez/eutils/elink.fcgi?cmd=prlinks&amp;dbfrom=pubmed&amp;retmode=ref&amp;id=10679398"/>
	<rdf:li rdf:resource="http://eutils.ncbi.nlm.nih.gov/entrez/eutils/elink.fcgi?cmd=prlinks&amp;dbfrom=pubmed&amp;retmode=ref&amp;id=14734615"/>
	<rdf:li rdf:resource="http://eutils.ncbi.nlm.nih.gov/entrez/eutils/elink.fcgi?cmd=prlinks&amp;dbfrom=pubmed&amp;retmode=ref&amp;id=12648458"/>
	</rdf:Bag>
	</bqbiol:isDescribedBy>
	</rdf:Description>
	</rdf:RDF>
	</annotation>
            </qual:qualitativeSpecies>
      <qual:qualitativeSpecies qual:maxLevel="1" qual:compartment="cytosol" metaid="_2f9dca7b-7223-454f-9ad3-75f0f697427c" qual:initialLevel="0" qual:id="S_25" qual:constant="false" qual:name="IL21">
        <annotation>
	<rdf:RDF xmlns:rdf="http://www.w3.org/1999/02/22-rdf-syntax-ns#" xmlns:dcterms="http://purl.org/dc/terms/" xmlns:bqbiol="http://biomodels.net/biology-qualifiers/">
	<rdf:Description rdf:about="#_2f9dca7b-7223-454f-9ad3-75f0f697427c">
	<dcterms:modified rdf:parseType="Resource">
	<dcterms:W3CDTF>2017-11-10T17:23:34Z</dcterms:W3CDTF>
	</dcterms:modified>
	<bqbiol:isDescribedBy>
	<rdf:Bag>
	<rdf:li rdf:resource="http://eutils.ncbi.nlm.nih.gov/entrez/eutils/elink.fcgi?cmd=prlinks&amp;dbfrom=pubmed&amp;retmode=ref&amp;id=17884812"/>
	<rdf:li rdf:resource="http://eutils.ncbi.nlm.nih.gov/entrez/eutils/elink.fcgi?cmd=prlinks&amp;dbfrom=pubmed&amp;retmode=ref&amp;id=17953510"/>
	<rdf:li rdf:resource="http://eutils.ncbi.nlm.nih.gov/entrez/eutils/elink.fcgi?cmd=prlinks&amp;dbfrom=pubmed&amp;retmode=ref&amp;id=27389961"/>
	<rdf:li rdf:resource="http://eutils.ncbi.nlm.nih.gov/entrez/eutils/elink.fcgi?cmd=prlinks&amp;dbfrom=pubmed&amp;retmode=ref&amp;id=24751819"/>
	<rdf:li rdf:resource="http://eutils.ncbi.nlm.nih.gov/entrez/eutils/elink.fcgi?cmd=prlinks&amp;dbfrom=pubmed&amp;retmode=ref&amp;id=17581589"/>
	</rdf:Bag>
	</bqbiol:isDescribedBy>
	</rdf:Description>
	</rdf:RDF>
	</annotation>
            </qual:qualitativeSpecies>
      <qual:qualitativeSpecies qual:maxLevel="1" qual:compartment="cytosol" metaid="e147b5e9-aa0b-49a4-b066-0bc871eeb058" qual:initialLevel="0" qual:id="S_26" qual:constant="false" qual:name="Foxp3">
        <notes>
          <body xmlns="http://www.w3.org/1999/xhtml">
            <p>&lt;font face="Georgia" size="2">&lt;span style="line-height: 17.999801635742188px; background-color: rgb(255, 255, 255);">Forkhead box P3 [&lt;/span>&lt;em style="line-height: 17.999801635742188px; background-color: rgb(255, 255, 255);">Homo sapiens&lt;/em>&lt;span style="line-height: 17.999801635742188px; background-color: rgb(255, 255, 255);">&amp;nbsp;(human)]&lt;/span>&lt;/font>&lt;div>&lt;font face="Georgia" size="2">&lt;span style="line-height: 17.999801635742188px; background-color: rgb(255, 255, 255);">UniProt ID:&amp;nbsp;&lt;/span>&lt;a href="http://www.uniprot.org/uniprot/Q9BZS1" style="text-decoration: none; background-color: rgb(255, 255, 255);">Q9BZS1&lt;/a>&lt;/font>&lt;/div>&lt;div>&lt;font face="Georgia" size="2">&lt;span style="line-height: 17.999801635742188px; background-color: rgb(255, 255, 255);">Gene Name:&amp;nbsp;&lt;/span>&lt;a href="http://www.ncbi.nlm.nih.gov/gene/50943" ref="ordinalpos=1&amp;amp;ncbi_uid=50943&amp;amp;link_uid=50943" style="line-height: 17.999801635742188px; white-space: nowrap; background-color: rgb(255, 255, 255);">&lt;span class="highlight">FOXP3&lt;/span>&lt;/a>&lt;/font>&lt;/div>&lt;div>&lt;font face="Georgia" size="2">&lt;span style="line-height: 17.999801635742188px; background-color: rgb(255, 255, 255);">NCBI Gene ID:&amp;nbsp;&lt;/span>&lt;span style="background-color: rgb(255, 255, 255); line-height: 16.19982147216797px;">50943&lt;/span>&lt;/font>&lt;/div></p></body>
        </notes>
        <annotation>
	<rdf:RDF xmlns:rdf="http://www.w3.org/1999/02/22-rdf-syntax-ns#" xmlns:dcterms="http://purl.org/dc/terms/" xmlns:bqbiol="http://biomodels.net/biology-qualifiers/">
	<rdf:Description rdf:about="#e147b5e9-aa0b-49a4-b066-0bc871eeb058">
	<dcterms:modified rdf:parseType="Resource">
	<dcterms:W3CDTF>2017-11-08T16:54:24Z</dcterms:W3CDTF>
	</dcterms:modified>
	<bqbiol:isDescribedBy>
	<rdf:Bag>
	<rdf:li rdf:resource="http://eutils.ncbi.nlm.nih.gov/entrez/eutils/elink.fcgi?cmd=prlinks&amp;dbfrom=pubmed&amp;retmode=ref&amp;id=20922578"/>
	<rdf:li rdf:resource="http://eutils.ncbi.nlm.nih.gov/entrez/eutils/elink.fcgi?cmd=prlinks&amp;dbfrom=pubmed&amp;retmode=ref&amp;id=17227828"/>
	<rdf:li rdf:resource="http://eutils.ncbi.nlm.nih.gov/entrez/eutils/elink.fcgi?cmd=prlinks&amp;dbfrom=pubmed&amp;retmode=ref&amp;id=17363300"/>
	<rdf:li rdf:resource="http://eutils.ncbi.nlm.nih.gov/entrez/eutils/elink.fcgi?cmd=prlinks&amp;dbfrom=pubmed&amp;retmode=ref&amp;id=18270368"/>
	<rdf:li rdf:resource="http://eutils.ncbi.nlm.nih.gov/entrez/eutils/elink.fcgi?cmd=prlinks&amp;dbfrom=pubmed&amp;retmode=ref&amp;id=17581588"/>
	<rdf:li rdf:resource="http://eutils.ncbi.nlm.nih.gov/entrez/eutils/elink.fcgi?cmd=prlinks&amp;dbfrom=pubmed&amp;retmode=ref&amp;id=17130555"/>
	<rdf:li rdf:resource="http://eutils.ncbi.nlm.nih.gov/entrez/eutils/elink.fcgi?cmd=prlinks&amp;dbfrom=pubmed&amp;retmode=ref&amp;id=17220892"/>
	<rdf:li rdf:resource="http://eutils.ncbi.nlm.nih.gov/entrez/eutils/elink.fcgi?cmd=prlinks&amp;dbfrom=pubmed&amp;retmode=ref&amp;id=17220876"/>
	<rdf:li rdf:resource="http://eutils.ncbi.nlm.nih.gov/entrez/eutils/elink.fcgi?cmd=prlinks&amp;dbfrom=pubmed&amp;retmode=ref&amp;id=14676299"/>
	<rdf:li rdf:resource="http://eutils.ncbi.nlm.nih.gov/entrez/eutils/elink.fcgi?cmd=prlinks&amp;dbfrom=pubmed&amp;retmode=ref&amp;id=16648838"/>
	<rdf:li rdf:resource="http://eutils.ncbi.nlm.nih.gov/entrez/eutils/elink.fcgi?cmd=prlinks&amp;dbfrom=pubmed&amp;retmode=ref&amp;id=15100250"/>
	<rdf:li rdf:resource="http://eutils.ncbi.nlm.nih.gov/entrez/eutils/elink.fcgi?cmd=prlinks&amp;dbfrom=pubmed&amp;retmode=ref&amp;id=19935807"/>
	<rdf:li rdf:resource="http://eutils.ncbi.nlm.nih.gov/entrez/eutils/elink.fcgi?cmd=prlinks&amp;dbfrom=pubmed&amp;retmode=ref&amp;id=17220874"/>
	<rdf:li rdf:resource="http://eutils.ncbi.nlm.nih.gov/entrez/eutils/elink.fcgi?cmd=prlinks&amp;dbfrom=pubmed&amp;retmode=ref&amp;id=18162042"/>
	<rdf:li rdf:resource="http://eutils.ncbi.nlm.nih.gov/entrez/eutils/elink.fcgi?cmd=prlinks&amp;dbfrom=pubmed&amp;retmode=ref&amp;id=16903906"/>
	</rdf:Bag>
	</bqbiol:isDescribedBy>
	</rdf:Description>
	</rdf:RDF>
	</annotation>
            </qual:qualitativeSpecies>
      <qual:qualitativeSpecies qual:maxLevel="1" qual:compartment="cytosol" metaid="_08da4435-c814-454c-a54e-008e7b4d781e" qual:initialLevel="0" qual:id="S_27" qual:constant="false" qual:name="IL6R">
        <notes>
          <body xmlns="http://www.w3.org/1999/xhtml">
            <p>&lt;font face="Georgia" size="2">&lt;span style="line-height: 17.999801635742188px; background-color: rgb(255, 255, 255);">Interleukin 6 receptor [&lt;/span>&lt;em style="line-height: 17.999801635742188px; background-color: rgb(255, 255, 255);">Homo sapiens&lt;/em>&lt;span style="line-height: 17.999801635742188px; background-color: rgb(255, 255, 255);">(human)]&lt;/span>&lt;/font>&lt;div>&lt;font face="Georgia" size="2">&lt;span style="line-height: 17.999801635742188px; background-color: rgb(255, 255, 255);">UniProt ID:&amp;nbsp;&lt;/span>&lt;a href="http://www.uniprot.org/uniprot/P08887" style="text-decoration: none; background-color: rgb(255, 255, 255);">P08887&lt;/a>&lt;/font>&lt;/div>&lt;div>&lt;font face="Georgia" size="2">&lt;span style="line-height: 17.999801635742188px; background-color: rgb(255, 255, 255);">Gene Name:&amp;nbsp;&lt;/span>&lt;a href="http://www.ncbi.nlm.nih.gov/gene/3570" ref="ordinalpos=17&amp;amp;ncbi_uid=3570&amp;amp;link_uid=3570" style="color: rgb(100, 42, 143); line-height: 17.999801635742188px; white-space: nowrap; background-color: rgb(255, 255, 255);">IL6R&lt;/a>&lt;/font>&lt;/div>&lt;div>&lt;span style="line-height: 17.999801635742188px; background-color: rgb(255, 255, 255);">&lt;font face="Georgia" size="2">NCBI Gene ID: 3570&lt;/font>&lt;/span>&lt;/div></p></body>
        </notes>
        <annotation>
	<rdf:RDF xmlns:rdf="http://www.w3.org/1999/02/22-rdf-syntax-ns#" xmlns:dcterms="http://purl.org/dc/terms/" xmlns:bqbiol="http://biomodels.net/biology-qualifiers/">
	<rdf:Description rdf:about="#_08da4435-c814-454c-a54e-008e7b4d781e">
	<dcterms:modified rdf:parseType="Resource">
	<dcterms:W3CDTF>2017-11-10T17:23:34Z</dcterms:W3CDTF>
	</dcterms:modified>
	<bqbiol:isDescribedBy>
	<rdf:Bag>
	<rdf:li rdf:resource="http://eutils.ncbi.nlm.nih.gov/entrez/eutils/elink.fcgi?cmd=prlinks&amp;dbfrom=pubmed&amp;retmode=ref&amp;id=20922578"/>
	<rdf:li rdf:resource="http://eutils.ncbi.nlm.nih.gov/entrez/eutils/elink.fcgi?cmd=prlinks&amp;dbfrom=pubmed&amp;retmode=ref&amp;id=1411569"/>
	</rdf:Bag>
	</bqbiol:isDescribedBy>
	</rdf:Description>
	</rdf:RDF>
	</annotation>
            </qual:qualitativeSpecies>
      <qual:qualitativeSpecies qual:maxLevel="1" qual:compartment="cytosol" metaid="_813d51fa-7cd5-4b46-adad-00c2b73fe8db" qual:initialLevel="0" qual:id="S_28" qual:constant="false" qual:name="STAT1">
        <notes>
          <body xmlns="http://www.w3.org/1999/xhtml">
            <p>&lt;span style="line-height: 16px; background-color: rgb(255, 255, 255);">&lt;font face="Georgia" size="2">Signal transducer and activator of transcription 1&lt;/font>&lt;/span>&lt;div>&lt;font face="Georgia" size="2">&lt;span style="line-height: 15.989583969116211px;">Uniport ID:&amp;nbsp;&lt;/span>&lt;a href="http://www.uniprot.org/uniprot/P42224">P42224&lt;/a>&lt;span style="line-height: 15.989583969116211px;">&lt;br/>&lt;/span>&lt;/font>&lt;div>&lt;div style="line-height: normal;">&lt;span style="line-height: 16px; background-color: rgb(255, 255, 255);">&lt;font face="Georgia" size="2">Gene Name: STAT1&amp;nbsp;&lt;/font>&lt;/span>&lt;/div>&lt;/div>&lt;/div>&lt;div style="line-height: normal;">&lt;font face="Georgia" size="2">&lt;span style="line-height: 16px; background-color: rgb(255, 255, 255);">Gene ID:&amp;nbsp;&lt;/span>&lt;span style="background-color: rgb(255, 255, 255); line-height: 16.78819465637207px; white-space: nowrap;">6772&lt;/span>&lt;/font>&lt;/div></p></body>
        </notes>
        <annotation>
	<rdf:RDF xmlns:rdf="http://www.w3.org/1999/02/22-rdf-syntax-ns#" xmlns:dcterms="http://purl.org/dc/terms/" xmlns:bqbiol="http://biomodels.net/biology-qualifiers/">
	<rdf:Description rdf:about="#_813d51fa-7cd5-4b46-adad-00c2b73fe8db">
	<dcterms:modified rdf:parseType="Resource">
	<dcterms:W3CDTF>2017-11-08T02:47:09Z</dcterms:W3CDTF>
	</dcterms:modified>
	<bqbiol:isDescribedBy>
	<rdf:Bag>
	<rdf:li rdf:resource="http://eutils.ncbi.nlm.nih.gov/entrez/eutils/elink.fcgi?cmd=prlinks&amp;dbfrom=pubmed&amp;retmode=ref&amp;id=16467883"/>
	<rdf:li rdf:resource="http://eutils.ncbi.nlm.nih.gov/entrez/eutils/elink.fcgi?cmd=prlinks&amp;dbfrom=pubmed&amp;retmode=ref&amp;id=10851054"/>
	<rdf:li rdf:resource="http://eutils.ncbi.nlm.nih.gov/entrez/eutils/elink.fcgi?cmd=prlinks&amp;dbfrom=pubmed&amp;retmode=ref&amp;id=15356135"/>
	<rdf:li rdf:resource="http://eutils.ncbi.nlm.nih.gov/entrez/eutils/elink.fcgi?cmd=prlinks&amp;dbfrom=pubmed&amp;retmode=ref&amp;id=16386358"/>
	<rdf:li rdf:resource="http://eutils.ncbi.nlm.nih.gov/entrez/eutils/elink.fcgi?cmd=prlinks&amp;dbfrom=pubmed&amp;retmode=ref&amp;id=20192806"/>
	<rdf:li rdf:resource="http://eutils.ncbi.nlm.nih.gov/entrez/eutils/elink.fcgi?cmd=prlinks&amp;dbfrom=pubmed&amp;retmode=ref&amp;id=10993923"/>
	</rdf:Bag>
	</bqbiol:isDescribedBy>
	</rdf:Description>
	</rdf:RDF>
	</annotation>
            </qual:qualitativeSpecies>
      <qual:qualitativeSpecies qual:maxLevel="1" qual:compartment="cytosol" metaid="_983acb4f-0b56-44f0-8dbb-d42785febc27" qual:initialLevel="0" qual:id="S_29" qual:constant="false" qual:name="IL4">
        <notes>
          <body xmlns="http://www.w3.org/1999/xhtml">
            <p>&lt;font face="Georgia" size="2">&lt;span style="line-height: 17.999801635742188px; background-color: rgb(255, 255, 255);">Interleukin 4 [&lt;/span>&lt;em style="line-height: 17.999801635742188px; background-color: rgb(255, 255, 255);">Homo sapiens&lt;/em>&lt;span style="line-height: 17.999801635742188px; background-color: rgb(255, 255, 255);">&amp;nbsp;(human)]&lt;/span>&lt;/font>&lt;div>&lt;font face="Georgia" size="2">&lt;span style="line-height: 17.999801635742188px; background-color: rgb(255, 255, 255);">UniProt ID:&amp;nbsp;&lt;/span>&lt;a href="http://www.uniprot.org/uniprot/P05112" style="text-decoration: none; background-color: rgb(255, 255, 255);">P05112&lt;/a>&lt;/font>&lt;/div>&lt;div>&lt;font face="Georgia" size="2">&lt;span style="line-height: 17.999801635742188px; background-color: rgb(255, 255, 255);">Gene Name:&amp;nbsp;&lt;/span>&lt;a href="http://www.ncbi.nlm.nih.gov/gene/3565" ref="ordinalpos=2&amp;amp;ncbi_uid=3565&amp;amp;link_uid=3565" style="line-height: 17.999801635742188px; white-space: nowrap; background-color: rgb(255, 255, 255);">&lt;span class="highlight">IL4&lt;/span>&lt;/a>&lt;/font>&lt;/div>&lt;div>&lt;span style="line-height: 17.999801635742188px; background-color: rgb(255, 255, 255);">&lt;font face="Georgia" size="2">NCBI Gene ID: 3565&lt;/font>&lt;/span>&lt;/div></p></body>
        </notes>
        <annotation>
	<rdf:RDF xmlns:rdf="http://www.w3.org/1999/02/22-rdf-syntax-ns#" xmlns:dcterms="http://purl.org/dc/terms/" xmlns:bqbiol="http://biomodels.net/biology-qualifiers/">
	<rdf:Description rdf:about="#_983acb4f-0b56-44f0-8dbb-d42785febc27">
	<dcterms:modified rdf:parseType="Resource">
	<dcterms:W3CDTF>2017-11-06T18:49:41Z</dcterms:W3CDTF>
	</dcterms:modified>
	<bqbiol:isDescribedBy>
	<rdf:Bag>
	<rdf:li rdf:resource="http://eutils.ncbi.nlm.nih.gov/entrez/eutils/elink.fcgi?cmd=prlinks&amp;dbfrom=pubmed&amp;retmode=ref&amp;id=15928679"/>
	<rdf:li rdf:resource="http://eutils.ncbi.nlm.nih.gov/entrez/eutils/elink.fcgi?cmd=prlinks&amp;dbfrom=pubmed&amp;retmode=ref&amp;id=20922578"/>
	<rdf:li rdf:resource="http://eutils.ncbi.nlm.nih.gov/entrez/eutils/elink.fcgi?cmd=prlinks&amp;dbfrom=pubmed&amp;retmode=ref&amp;id=10661403"/>
	<rdf:li rdf:resource="http://eutils.ncbi.nlm.nih.gov/entrez/eutils/elink.fcgi?cmd=prlinks&amp;dbfrom=pubmed&amp;retmode=ref&amp;id=16386358"/>
	<rdf:li rdf:resource="http://eutils.ncbi.nlm.nih.gov/entrez/eutils/elink.fcgi?cmd=prlinks&amp;dbfrom=pubmed&amp;retmode=ref&amp;id=12479817"/>
	</rdf:Bag>
	</bqbiol:isDescribedBy>
	</rdf:Description>
	</rdf:RDF>
	</annotation>
            </qual:qualitativeSpecies>
      <qual:qualitativeSpecies qual:maxLevel="1" qual:compartment="cytosol" metaid="_1c4c5194-4a98-4667-b9e8-2f02df7a3566" qual:initialLevel="0" qual:id="S_30" qual:constant="false" qual:name="IL21R">
        <annotation>
	<rdf:RDF xmlns:rdf="http://www.w3.org/1999/02/22-rdf-syntax-ns#" xmlns:dcterms="http://purl.org/dc/terms/" xmlns:bqbiol="http://biomodels.net/biology-qualifiers/">
	<rdf:Description rdf:about="#_1c4c5194-4a98-4667-b9e8-2f02df7a3566">
	<dcterms:modified rdf:parseType="Resource">
	<dcterms:W3CDTF>2017-11-08T02:12:11Z</dcterms:W3CDTF>
	</dcterms:modified>
	<bqbiol:isDescribedBy>
	<rdf:Bag>
	<rdf:li rdf:resource="http://eutils.ncbi.nlm.nih.gov/entrez/eutils/elink.fcgi?cmd=prlinks&amp;dbfrom=pubmed&amp;retmode=ref&amp;id=17953510"/>
	<rdf:li rdf:resource="http://eutils.ncbi.nlm.nih.gov/entrez/eutils/elink.fcgi?cmd=prlinks&amp;dbfrom=pubmed&amp;retmode=ref&amp;id=24751819"/>
	</rdf:Bag>
	</bqbiol:isDescribedBy>
	</rdf:Description>
	</rdf:RDF>
	</annotation>
            </qual:qualitativeSpecies>
      <qual:qualitativeSpecies qual:maxLevel="1" qual:compartment="cytosol" metaid="e4aba83d-c663-4caf-a7a0-c14bcc8c4409" qual:initialLevel="0" qual:id="S_31" qual:constant="false" qual:name="IRAK">
        <notes>
          <body xmlns="http://www.w3.org/1999/xhtml">
            <p>&lt;font face="Georgia" size="2">&lt;span style="line-height: 17.999801635742188px; background-color: rgb(255, 255, 255);">Interleukin-1 receptor-associated kinase 1 [&lt;/span>&lt;em style="line-height: 17.999801635742188px; background-color: rgb(255, 255, 255);">Homo sapiens&lt;/em>&lt;span style="line-height: 17.999801635742188px; background-color: rgb(255, 255, 255);">&amp;nbsp;(human)]&lt;/span>&lt;/font>&lt;div>&lt;font face="Georgia" size="2">&lt;span style="line-height: 17.999801635742188px; background-color: rgb(255, 255, 255);">UniProt ID:&amp;nbsp;&lt;/span>&lt;a href="http://www.uniprot.org/uniprot/P51617" style="text-decoration: none; background-color: rgb(255, 255, 255);">P51617&lt;/a>&lt;/font>&lt;/div>&lt;div>&lt;font face="Georgia" size="2">&lt;span style="line-height: 17.999801635742188px; background-color: rgb(255, 255, 255);">Gene Name:&amp;nbsp;&lt;/span>&lt;a href="http://www.ncbi.nlm.nih.gov/gene/3654" ref="ordinalpos=1&amp;amp;ncbi_uid=3654&amp;amp;link_uid=3654" style="line-height: 17.999801635742188px; white-space: nowrap; background-color: rgb(255, 255, 255);">IRAK1&lt;/a>&lt;/font>&lt;/div>&lt;div>&lt;span style="line-height: 17.999801635742188px; background-color: rgb(255, 255, 255);">&lt;font face="Georgia" size="2">NCBI Gene ID: 3654&lt;/font>&lt;/span>&lt;/div></p></body>
        </notes>
        <annotation>
	<rdf:RDF xmlns:rdf="http://www.w3.org/1999/02/22-rdf-syntax-ns#" xmlns:dcterms="http://purl.org/dc/terms/" xmlns:bqbiol="http://biomodels.net/biology-qualifiers/">
	<rdf:Description rdf:about="#e4aba83d-c663-4caf-a7a0-c14bcc8c4409">
	<dcterms:modified rdf:parseType="Resource">
	<dcterms:W3CDTF>2017-11-08T00:18:09Z</dcterms:W3CDTF>
	</dcterms:modified>
	<bqbiol:isDescribedBy>
	<rdf:Bag>
	<rdf:li rdf:resource="http://eutils.ncbi.nlm.nih.gov/entrez/eutils/elink.fcgi?cmd=prlinks&amp;dbfrom=pubmed&amp;retmode=ref&amp;id=10760800"/>
	<rdf:li rdf:resource="http://eutils.ncbi.nlm.nih.gov/entrez/eutils/elink.fcgi?cmd=prlinks&amp;dbfrom=pubmed&amp;retmode=ref&amp;id=16386358"/>
	<rdf:li rdf:resource="http://eutils.ncbi.nlm.nih.gov/entrez/eutils/elink.fcgi?cmd=prlinks&amp;dbfrom=pubmed&amp;retmode=ref&amp;id=11312119"/>
	<rdf:li rdf:resource="http://eutils.ncbi.nlm.nih.gov/entrez/eutils/elink.fcgi?cmd=prlinks&amp;dbfrom=pubmed&amp;retmode=ref&amp;id=9354477"/>
	</rdf:Bag>
	</bqbiol:isDescribedBy>
	</rdf:Description>
	</rdf:RDF>
	</annotation>
            </qual:qualitativeSpecies>
      <qual:qualitativeSpecies qual:maxLevel="1" qual:compartment="cytosol" metaid="_318e8247-d68a-4bb1-9f53-5738993a8b74" qual:initialLevel="0" qual:id="S_33" qual:constant="false" qual:name="GATA3">
        <notes>
          <body xmlns="http://www.w3.org/1999/xhtml">
            <p>&lt;div>&lt;font face="Georgia" size="2">&lt;span style="line-height: 17.999801635742188px; background-color: rgb(255, 255, 255);">GATA binding protein 3 [&lt;/span>&lt;em style="line-height: 17.999801635742188px; background-color: rgb(255, 255, 255);">Homo sapiens&lt;/em>&lt;span style="line-height: 17.999801635742188px; background-color: rgb(255, 255, 255);">(human)]&lt;/span>&lt;/font>&lt;/div>&lt;div>&lt;font face="Georgia" size="2">UniProt Accession ID:&amp;nbsp;&lt;a href="http://www.uniprot.org/uniprot/P23771" style="text-decoration: none; background-color: rgb(255, 255, 255);">P23771&lt;/a>&lt;/font>&lt;/div>&lt;div>&lt;font face="Georgia" size="2">Gene Name:&amp;nbsp;&lt;a href="http://www.ncbi.nlm.nih.gov/gene/2625" ref="ordinalpos=1&amp;amp;ncbi_uid=2625&amp;amp;link_uid=2625" style="line-height: 17.999801635742188px; white-space: nowrap; background-color: rgb(255, 255, 255);">&lt;span class="highlight">GATA3&lt;/span>&lt;/a>&lt;/font>&lt;/div>&lt;div>&lt;font face="Georgia" size="2">&lt;font color="#000000" style="text-decoration: none; background-color: rgb(255, 255, 255);">NCBI Gene ID:&amp;nbsp;&lt;/font>&lt;span style="background-color: rgb(255, 255, 255); line-height: 16.19982147216797px;">2625&lt;/span>&lt;/font>&lt;/div></p></body>
        </notes>
        <annotation>
	<rdf:RDF xmlns:rdf="http://www.w3.org/1999/02/22-rdf-syntax-ns#" xmlns:dcterms="http://purl.org/dc/terms/" xmlns:bqbiol="http://biomodels.net/biology-qualifiers/">
	<rdf:Description rdf:about="#_318e8247-d68a-4bb1-9f53-5738993a8b74">
	<dcterms:modified rdf:parseType="Resource">
	<dcterms:W3CDTF>2017-11-08T01:36:08Z</dcterms:W3CDTF>
	</dcterms:modified>
	<bqbiol:isDescribedBy>
	<rdf:Bag>
	<rdf:li rdf:resource="http://eutils.ncbi.nlm.nih.gov/entrez/eutils/elink.fcgi?cmd=prlinks&amp;dbfrom=pubmed&amp;retmode=ref&amp;id=15662016"/>
	<rdf:li rdf:resource="http://eutils.ncbi.nlm.nih.gov/entrez/eutils/elink.fcgi?cmd=prlinks&amp;dbfrom=pubmed&amp;retmode=ref&amp;id=12461566"/>
	<rdf:li rdf:resource="http://eutils.ncbi.nlm.nih.gov/entrez/eutils/elink.fcgi?cmd=prlinks&amp;dbfrom=pubmed&amp;retmode=ref&amp;id=11045997"/>
	<rdf:li rdf:resource="http://eutils.ncbi.nlm.nih.gov/entrez/eutils/elink.fcgi?cmd=prlinks&amp;dbfrom=pubmed&amp;retmode=ref&amp;id=10761931"/>
	<rdf:li rdf:resource="http://eutils.ncbi.nlm.nih.gov/entrez/eutils/elink.fcgi?cmd=prlinks&amp;dbfrom=pubmed&amp;retmode=ref&amp;id=12947222"/>
	<rdf:li rdf:resource="http://eutils.ncbi.nlm.nih.gov/entrez/eutils/elink.fcgi?cmd=prlinks&amp;dbfrom=pubmed&amp;retmode=ref&amp;id=16473830"/>
	<rdf:li rdf:resource="http://eutils.ncbi.nlm.nih.gov/entrez/eutils/elink.fcgi?cmd=prlinks&amp;dbfrom=pubmed&amp;retmode=ref&amp;id=19056736"/>
	<rdf:li rdf:resource="http://eutils.ncbi.nlm.nih.gov/entrez/eutils/elink.fcgi?cmd=prlinks&amp;dbfrom=pubmed&amp;retmode=ref&amp;id=15100250"/>
	<rdf:li rdf:resource="http://eutils.ncbi.nlm.nih.gov/entrez/eutils/elink.fcgi?cmd=prlinks&amp;dbfrom=pubmed&amp;retmode=ref&amp;id=11298330"/>
	<rdf:li rdf:resource="http://eutils.ncbi.nlm.nih.gov/entrez/eutils/elink.fcgi?cmd=prlinks&amp;dbfrom=pubmed&amp;retmode=ref&amp;id=14614860"/>
	<rdf:li rdf:resource="http://eutils.ncbi.nlm.nih.gov/entrez/eutils/elink.fcgi?cmd=prlinks&amp;dbfrom=pubmed&amp;retmode=ref&amp;id=20922578"/>
	<rdf:li rdf:resource="http://eutils.ncbi.nlm.nih.gov/entrez/eutils/elink.fcgi?cmd=prlinks&amp;dbfrom=pubmed&amp;retmode=ref&amp;id=16386358"/>
	<rdf:li rdf:resource="http://eutils.ncbi.nlm.nih.gov/entrez/eutils/elink.fcgi?cmd=prlinks&amp;dbfrom=pubmed&amp;retmode=ref&amp;id=11283251"/>
	<rdf:li rdf:resource="http://eutils.ncbi.nlm.nih.gov/entrez/eutils/elink.fcgi?cmd=prlinks&amp;dbfrom=pubmed&amp;retmode=ref&amp;id=14500660"/>
	<rdf:li rdf:resource="http://eutils.ncbi.nlm.nih.gov/entrez/eutils/elink.fcgi?cmd=prlinks&amp;dbfrom=pubmed&amp;retmode=ref&amp;id=15004274"/>
	<rdf:li rdf:resource="http://eutils.ncbi.nlm.nih.gov/entrez/eutils/elink.fcgi?cmd=prlinks&amp;dbfrom=pubmed&amp;retmode=ref&amp;id=18997793"/>
	<rdf:li rdf:resource="http://eutils.ncbi.nlm.nih.gov/entrez/eutils/elink.fcgi?cmd=prlinks&amp;dbfrom=pubmed&amp;retmode=ref&amp;id=16467870"/>
	<rdf:li rdf:resource="http://eutils.ncbi.nlm.nih.gov/entrez/eutils/elink.fcgi?cmd=prlinks&amp;dbfrom=pubmed&amp;retmode=ref&amp;id=11714753"/>
	<rdf:li rdf:resource="http://eutils.ncbi.nlm.nih.gov/entrez/eutils/elink.fcgi?cmd=prlinks&amp;dbfrom=pubmed&amp;retmode=ref&amp;id=10661403"/>
	<rdf:li rdf:resource="http://eutils.ncbi.nlm.nih.gov/entrez/eutils/elink.fcgi?cmd=prlinks&amp;dbfrom=pubmed&amp;retmode=ref&amp;id=16648838"/>
	<rdf:li rdf:resource="http://eutils.ncbi.nlm.nih.gov/entrez/eutils/elink.fcgi?cmd=prlinks&amp;dbfrom=pubmed&amp;retmode=ref&amp;id=10661403"/>
	</rdf:Bag>
	</bqbiol:isDescribedBy>
	</rdf:Description>
	</rdf:RDF>
	</annotation>
            </qual:qualitativeSpecies>
      <qual:qualitativeSpecies qual:maxLevel="1" qual:compartment="cytosol" metaid="_30c36fec-1bc8-46df-b6df-83b5a1ab3c68" qual:initialLevel="0" qual:id="S_35" qual:constant="false" qual:name="IL12R">
        <notes>
          <body xmlns="http://www.w3.org/1999/xhtml">
            <p>&lt;font face="Georgia" size="2">&lt;span style="line-height: 17.999801635742188px; background-color: rgb(255, 255, 255);">Interleukin 12&amp;nbsp;&lt;/span>&lt;span class="highlight" style="line-height: 17.999801635742188px; background-color: rgb(255, 255, 255);">receptor&lt;/span>&lt;span style="line-height: 17.999801635742188px; background-color: rgb(255, 255, 255);">, beta 1 [&lt;/span>&lt;em style="line-height: 17.999801635742188px; background-color: rgb(255, 255, 255);">Homo sapiens&lt;/em>&lt;span style="line-height: 17.999801635742188px; background-color: rgb(255, 255, 255);">(human)]&lt;/span>&lt;/font>&lt;div>&lt;font face="Georgia" size="2">&lt;span style="line-height: 17.999801635742188px; background-color: rgb(255, 255, 255);">UniProt ID:&amp;nbsp;&lt;/span>&lt;a href="http://www.uniprot.org/uniprot/P42701" style="text-decoration: none; background-color: rgb(255, 255, 255);">P42701&lt;/a>&lt;/font>&lt;/div>&lt;div>&lt;font face="Georgia" size="2">&lt;span style="line-height: 17.999801635742188px; background-color: rgb(255, 255, 255);">Gene Name:&amp;nbsp;&lt;/span>&lt;a href="http://www.ncbi.nlm.nih.gov/gene/3594" ref="ordinalpos=6&amp;amp;ncbi_uid=3594&amp;amp;link_uid=3594" style="line-height: 17.999801635742188px; white-space: nowrap; background-color: rgb(255, 255, 255);">IL12RB1&lt;/a>&lt;/font>&lt;/div>&lt;div>&lt;span style="line-height: 17.999801635742188px; background-color: rgb(255, 255, 255);">&lt;font face="Georgia" size="2">NCBI Gene ID: 3594&lt;/font>&lt;/span>&lt;/div>&lt;div>&lt;span style="line-height: 17.999801635742188px; background-color: rgb(255, 255, 255);">&lt;font face="Georgia" size="2">&lt;br/>&lt;/font>&lt;/span>&lt;/div>&lt;div>&lt;font face="Georgia" size="2">&lt;span style="line-height: 17.999801635742188px; background-color: rgb(255, 255, 255);">Interleukin 12&amp;nbsp;&lt;/span>&lt;span class="highlight" style="line-height: 17.999801635742188px; background-color: rgb(255, 255, 255);">receptor&lt;/span>&lt;span style="line-height: 17.999801635742188px; background-color: rgb(255, 255, 255);">, beta 2 [&lt;/span>&lt;em style="line-height: 17.999801635742188px; background-color: rgb(255, 255, 255);">Homo sapiens&lt;/em>&lt;span style="line-height: 17.999801635742188px; background-color: rgb(255, 255, 255);">(human)]&lt;/span>&lt;/font>&lt;/div>&lt;div>&lt;font face="Georgia" size="2">&lt;span style="line-height: 17.999801635742188px; background-color: rgb(255, 255, 255);">UniProt ID:&amp;nbsp;&lt;/span>&lt;a href="http://www.uniprot.org/uniprot/Q99665" style="text-decoration: none; background-color: rgb(255, 255, 255);">Q99665&lt;/a>&lt;/font>&lt;/div>&lt;div>&lt;font face="Georgia" size="2">&lt;span style="line-height: 17.999801635742188px; background-color: rgb(255, 255, 255);">Gene Name:&amp;nbsp;&lt;/span>&lt;a href="http://www.ncbi.nlm.nih.gov/gene/3595" ref="ordinalpos=10&amp;amp;ncbi_uid=3595&amp;amp;link_uid=3595" style="line-height: 17.999801635742188px; white-space: nowrap; background-color: rgb(255, 255, 255);">IL12RB2&lt;/a>&lt;/font>&lt;/div>&lt;div>&lt;span style="line-height: 17.999801635742188px; background-color: rgb(255, 255, 255);">&lt;font face="Georgia" size="2">NCBi Gene ID: 3595&lt;/font>&lt;/span>&lt;/div></p></body>
        </notes>
        <annotation>
	<rdf:RDF xmlns:rdf="http://www.w3.org/1999/02/22-rdf-syntax-ns#" xmlns:dcterms="http://purl.org/dc/terms/" xmlns:bqbiol="http://biomodels.net/biology-qualifiers/">
	<rdf:Description rdf:about="#_30c36fec-1bc8-46df-b6df-83b5a1ab3c68">
	<dcterms:modified rdf:parseType="Resource">
	<dcterms:W3CDTF>2017-11-10T17:23:34Z</dcterms:W3CDTF>
	</dcterms:modified>
	<bqbiol:isDescribedBy>
	<rdf:Bag>
	<rdf:li rdf:resource="http://eutils.ncbi.nlm.nih.gov/entrez/eutils/elink.fcgi?cmd=prlinks&amp;dbfrom=pubmed&amp;retmode=ref&amp;id=12563297"/>
	<rdf:li rdf:resource="http://eutils.ncbi.nlm.nih.gov/entrez/eutils/elink.fcgi?cmd=prlinks&amp;dbfrom=pubmed&amp;retmode=ref&amp;id=12006974"/>
	<rdf:li rdf:resource="http://eutils.ncbi.nlm.nih.gov/entrez/eutils/elink.fcgi?cmd=prlinks&amp;dbfrom=pubmed&amp;retmode=ref&amp;id=16520391"/>
	</rdf:Bag>
	</bqbiol:isDescribedBy>
	</rdf:Description>
	</rdf:RDF>
	</annotation>
            </qual:qualitativeSpecies>
      <qual:qualitativeSpecies qual:maxLevel="1" qual:compartment="cytosol" metaid="eb37734a-3805-49de-aee0-6e27ab41281f" qual:initialLevel="0" qual:id="S_36" qual:constant="false" qual:name="SOCS1">
        <notes>
          <body xmlns="http://www.w3.org/1999/xhtml">
            <p>&lt;div>&lt;span style="line-height: 19.999780654907227px; background-color: rgb(255, 255, 255);">&lt;font face="Georgia" size="2">Suppressor of cytokine signaling 1&lt;/font>&lt;/span>&lt;/div>&lt;font face="Georgia" size="2">Uniprot ID:&amp;nbsp;&lt;a href="http://www.uniprot.org/uniprot/O15524">O15524&lt;/a>&lt;/font>&lt;div>&lt;font face="Georgia" size="2">Gene Name:&amp;nbsp;&lt;a href="http://www.ncbi.nlm.nih.gov/gene/8651" ref="ordinalpos=1&amp;amp;ncbi_uid=8651&amp;amp;link_uid=8651" style="line-height: 19.999780654907227px; white-space: nowrap; background-color: rgb(255, 255, 255);">&lt;span class="highlight">SOCS1&lt;/span>&lt;/a>&lt;/font>&lt;/div>&lt;div>&lt;font face="Georgia" size="2">Gene ID:&amp;nbsp;&lt;span style="background-color: rgb(255, 255, 255); line-height: 17.999801635742188px;">8651&lt;/span>&lt;/font>&lt;/div></p></body>
        </notes>
        <annotation>
	<rdf:RDF xmlns:rdf="http://www.w3.org/1999/02/22-rdf-syntax-ns#" xmlns:dcterms="http://purl.org/dc/terms/" xmlns:bqbiol="http://biomodels.net/biology-qualifiers/">
	<rdf:Description rdf:about="#eb37734a-3805-49de-aee0-6e27ab41281f">
	<dcterms:modified rdf:parseType="Resource">
	<dcterms:W3CDTF>2017-11-08T01:47:53Z</dcterms:W3CDTF>
	</dcterms:modified>
	<bqbiol:isDescribedBy>
	<rdf:Bag>
	<rdf:li rdf:resource="http://eutils.ncbi.nlm.nih.gov/entrez/eutils/elink.fcgi?cmd=prlinks&amp;dbfrom=pubmed&amp;retmode=ref&amp;id=16386358"/>
	<rdf:li rdf:resource="http://eutils.ncbi.nlm.nih.gov/entrez/eutils/elink.fcgi?cmd=prlinks&amp;dbfrom=pubmed&amp;retmode=ref&amp;id=23592971"/>
	<rdf:li rdf:resource="http://eutils.ncbi.nlm.nih.gov/entrez/eutils/elink.fcgi?cmd=prlinks&amp;dbfrom=pubmed&amp;retmode=ref&amp;id=14733929"/>
	<rdf:li rdf:resource="http://eutils.ncbi.nlm.nih.gov/entrez/eutils/elink.fcgi?cmd=prlinks&amp;dbfrom=pubmed&amp;retmode=ref&amp;id=10820262"/>
	</rdf:Bag>
	</bqbiol:isDescribedBy>
	</rdf:Description>
	</rdf:RDF>
	</annotation>
            </qual:qualitativeSpecies>
      <qual:qualitativeSpecies qual:maxLevel="1" qual:compartment="cytosol" metaid="a4536e32-0139-4afd-b495-f71f268c9449" qual:initialLevel="0" qual:id="S_37" qual:constant="false" qual:name="NFkB">
        <notes>
          <body xmlns="http://www.w3.org/1999/xhtml">
            <p>&lt;font size="2" face="Georgia">&lt;span style="line-height: 17.999801635742188px; background-color: rgb(255, 255, 255);">Nuclear factor of kappa light polypeptide gene enhancer in B-cells 1 [&lt;/span>&lt;em style="line-height: 17.999801635742188px; background-color: rgb(255, 255, 255);">Homo sapiens&lt;/em>&lt;span style="line-height: 17.999801635742188px; background-color: rgb(255, 255, 255);">(human)]&lt;/span>&lt;br/>&lt;/font>&lt;div>&lt;font size="2" face="Georgia">UniProt Accession ID:&amp;nbsp;&lt;a href="http://www.uniprot.org/uniprot/P19838" style="text-decoration: none; background-color: rgb(255, 255, 255);">P19838&lt;/a>&lt;/font>&lt;/div>&lt;div>&lt;font size="2" face="Georgia">Gene Name:&lt;a href="http://www.ncbi.nlm.nih.gov/gene/4790" ref="ordinalpos=1&amp;amp;ncbi_uid=4790&amp;amp;link_uid=4790" style="line-height: 17.999801635742188px; white-space: nowrap; background-color: rgb(255, 255, 255);">&lt;span class="highlight">NFKB1&lt;/span>&lt;/a>&lt;/font>&lt;/div>&lt;div>&lt;font size="2" face="Georgia">NCBI Gene ID:&amp;nbsp;&lt;span style="background-color: rgb(255, 255, 255); line-height: 16.19982147216797px;">4790&lt;/span>&lt;/font>&lt;/div>&lt;div>&lt;font size="2" face="Georgia">&lt;br/>&lt;/font>&lt;/div>&lt;div>&lt;font size="2" face="Georgia">&lt;span style="line-height: 17.999801635742188px; background-color: rgb(255, 255, 255);">Nuclear factor of kappa light polypeptide gene enhancer in B-cells 2 (p49/p100) [&lt;/span>&lt;em style="line-height: 17.999801635742188px; background-color: rgb(255, 255, 255);">Homo sapiens&lt;/em>&lt;span style="line-height: 17.999801635742188px; background-color: rgb(255, 255, 255);">&amp;nbsp;(human)]&lt;/span>&lt;/font>&lt;/div>&lt;div>&lt;font size="2" face="Georgia">UniProt Accession ID:&amp;nbsp;&lt;a href="http://www.uniprot.org/uniprot/Q00653" style="text-decoration: none; background-color: rgb(255, 255, 255);">Q00653&lt;/a>&lt;/font>&lt;/div>&lt;div>&lt;div>&lt;font size="2" face="Georgia">Gene Name:&amp;nbsp;&lt;a href="http://www.ncbi.nlm.nih.gov/gene/4791" ref="ordinalpos=1&amp;amp;ncbi_uid=4791&amp;amp;link_uid=4791" style="line-height: 17.999801635742188px; white-space: nowrap; background-color: rgb(255, 255, 255);">&lt;span class="highlight">NFKB2&lt;/span>&lt;/a>&lt;/font>&lt;/div>&lt;div>&lt;font size="2" face="Georgia">NCBI Gene ID: 4791&lt;/font>&lt;/div>&lt;/div>&lt;div>&lt;font size="2" face="Georgia">&lt;br/>&lt;/font>&lt;/div>&lt;div>&lt;font size="2" face="Georgia">&lt;span style="line-height: 17.999801635742188px; background-color: rgb(255, 255, 255);">v-Rel avian reticuloendotheliosis viral oncogene homolog A [&lt;/span>&lt;em style="line-height: 17.999801635742188px; background-color: rgb(255, 255, 255);">Homo sapiens&lt;/em>&lt;span style="line-height: 17.999801635742188px; background-color: rgb(255, 255, 255);">&amp;nbsp;(human)]&lt;/span>&lt;/font>&lt;/div>&lt;div>&lt;font size="2" face="Georgia">UniProt Accession ID:&amp;nbsp;&lt;a href="http://www.uniprot.org/uniprot/Q04206" style="text-decoration: none; background-color: rgb(255, 255, 255);">Q04206&lt;/a>&lt;/font>&lt;/div>&lt;div>&lt;div>&lt;font size="2" face="Georgia">Gene Name:&amp;nbsp;&lt;span class="highlight" style="line-height: 17.999801635742188px; white-space: nowrap; background-color: rgb(255, 255, 255);">&lt;a href="http://www.ncbi.nlm.nih.gov/gene/5970" ref="ordinalpos=1&amp;amp;ncbi_uid=5970&amp;amp;link_uid=5970" style="line-height: 17.999801635742188px; white-space: nowrap; background-color: rgb(255, 255, 255);">RELA&lt;/a>&amp;nbsp;&lt;/span>&lt;/font>&lt;/div>&lt;div>&lt;font size="2" face="Georgia">NCBI Gene ID: 5970&lt;/font>&lt;/div>&lt;/div>&lt;div style="font-family: Arial, Verdana; font-size: 10pt;">&lt;span style="font-size: small;">&lt;br/>&lt;/span>&lt;/div>&lt;br>&lt;br>&lt;p style="orphans: 3; widows: 3; line-height: 1.5em; margin: 0.4em 0px 0.5em; background-color: rgb(255, 255, 255);">&lt;span id="parentSpecies:viewSpeciesDescription">&lt;font face="Georgia" size="2">Sub unit of homo- or heterodimer protein: Ap1&lt;/font>&lt;/span>&lt;/p>&lt;div style="line-height: 14.390625px; background-color: rgb(255, 255, 255);">&lt;div>&lt;font face="Georgia" size="2">UniProt ID:&amp;nbsp;P05412&lt;/font>&lt;/div>&lt;div>&lt;span class="RECOMMENDED" style="line-height: 16px;">&lt;font face="Georgia" size="2">&lt;acronym class="RECOMMENDED" title="The name recommended by the UniProt consortium." style="border: none; cursor: pointer; font-style: italic;">Recommended name:&lt;/acronym>&lt;br/>&lt;span class="FULL" style="padding-left: 1em;">Transcription factor AP-1&lt;/span>&lt;/font>&lt;/span>&lt;div class="alternatives" style="line-height: 16px;">&lt;font face="Georgia" size="2">&lt;acronym class="ALTERNATIVE" title="A synonym of the recommended name." style="border: none; cursor: pointer; font-style: italic;">Alternative name(s):&lt;/acronym>&lt;br/>&lt;span style="padding-left: 1em;">&lt;acronym class="names FULL" style="border: none; cursor: pointer; padding-left: 1em;">&lt;/acronym>&lt;/span>&lt;span class="FULL_NAME">Activator protein 1&lt;/span>&lt;br/>&lt;acronym class="names SHORT" title="Abbreviation of the full name or an acronym." style="border: none; cursor: pointer; padding-left: 2em;">Short name=&lt;/acronym>&lt;span class="SHORT_NAME">AP1&lt;/span>&lt;br/>&lt;span style="padding-left: 1em;">&lt;acronym class="names FULL" style="border: none; cursor: pointer; padding-left: 1em;">&lt;/acronym>&lt;/span>&lt;span class="FULL_NAME">Proto-oncogene c-Jun&lt;/span>&lt;/font>&lt;/div>&lt;/div>&lt;/div></p></body>
        </notes>
        <annotation>
	<rdf:RDF xmlns:rdf="http://www.w3.org/1999/02/22-rdf-syntax-ns#" xmlns:dcterms="http://purl.org/dc/terms/" xmlns:bqbiol="http://biomodels.net/biology-qualifiers/">
	<rdf:Description rdf:about="#a4536e32-0139-4afd-b495-f71f268c9449">
	<dcterms:modified rdf:parseType="Resource">
	<dcterms:W3CDTF>2017-11-08T01:32:22Z</dcterms:W3CDTF>
	</dcterms:modified>
	<bqbiol:isDescribedBy>
	<rdf:Bag>
	<rdf:li rdf:resource="http://eutils.ncbi.nlm.nih.gov/entrez/eutils/elink.fcgi?cmd=prlinks&amp;dbfrom=pubmed&amp;retmode=ref&amp;id=11312119"/>
	<rdf:li rdf:resource="http://eutils.ncbi.nlm.nih.gov/entrez/eutils/elink.fcgi?cmd=prlinks&amp;dbfrom=pubmed&amp;retmode=ref&amp;id=9354477"/>
	<rdf:li rdf:resource="http://eutils.ncbi.nlm.nih.gov/entrez/eutils/elink.fcgi?cmd=prlinks&amp;dbfrom=pubmed&amp;retmode=ref&amp;id=15790681"/>
	</rdf:Bag>
	</bqbiol:isDescribedBy>
	</rdf:Description>
	</rdf:RDF>
	</annotation>
            </qual:qualitativeSpecies>
      <qual:qualitativeSpecies qual:maxLevel="1" qual:compartment="cytosol" metaid="_13c75075-d61a-47bc-abae-7b7d4a88d3af" qual:initialLevel="0" qual:id="S_38" qual:constant="false" qual:name="IFNgR">
        <notes>
          <body xmlns="http://www.w3.org/1999/xhtml">
            <p>&lt;div>&lt;font face="Georgia" size="2">&lt;span style="line-height: 17.999801635742188px; background-color: rgb(255, 255, 255);">interferon gamma receptor&amp;nbsp;&lt;/span>&lt;span class="highlight" style="line-height: 17.999801635742188px; background-color: rgb(255, 255, 255);">1&lt;/span>&lt;span style="line-height: 17.999801635742188px; background-color: rgb(255, 255, 255);">&amp;nbsp;[&lt;/span>&lt;em style="line-height: 17.999801635742188px; background-color: rgb(255, 255, 255);">&lt;span class="highlight">Homo sapiens&lt;/span>&lt;/em>&lt;span style="line-height: 17.999801635742188px; background-color: rgb(255, 255, 255);">&amp;nbsp;(human)]&lt;/span>&lt;/font>&lt;/div>&lt;font face="Georgia" size="2">Uniprot ID:&amp;nbsp;&lt;a href="http://www.uniprot.org/uniprot/P15260" style="text-decoration: none; background-color: rgb(255, 255, 255);">P15260&lt;/a>&lt;/font>&lt;div>&lt;font face="Georgia" size="2">Gene Name:&amp;nbsp;&lt;a href="http://www.ncbi.nlm.nih.gov/gene/3459" ref="ordinalpos=2&amp;amp;ncbi_uid=3459&amp;amp;link_uid=3459" style="line-height: 17.999801635742188px; white-space: nowrap; background-color: rgb(255, 255, 255);">IFNGR1&lt;/a>&lt;/font>&lt;/div>&lt;div>&lt;font face="Georgia" size="2">NCBI Gene ID: 3459&lt;/font>&lt;/div>&lt;div>&lt;font face="Georgia" size="2">&lt;br/>&lt;/font>&lt;/div>&lt;div>&lt;font face="Georgia" size="2">&lt;span style="line-height: 17.999801635742188px; background-color: rgb(255, 255, 255);">Interferon gamma receptor&lt;/span>&lt;span class="highlight" style="line-height: 17.999801635742188px; background-color: rgb(255, 255, 255);">2&lt;/span>&lt;span style="line-height: 17.999801635742188px; background-color: rgb(255, 255, 255);">&amp;nbsp;(interferon gamma transducer 1) [&lt;/span>&lt;em style="line-height: 17.999801635742188px; background-color: rgb(255, 255, 255);">&lt;span class="highlight">Homo sapiens&lt;/span>&lt;/em>&lt;span style="line-height: 17.999801635742188px; background-color: rgb(255, 255, 255);">&amp;nbsp;(human)]&lt;/span>&lt;br/>&lt;/font>&lt;div>&lt;font face="Georgia" size="2">Uniprot ID:&amp;nbsp;&lt;a href="http://www.uniprot.org/uniprot/P38484" style="text-decoration: none; background-color: rgb(255, 255, 255);">P38484&lt;/a>&lt;/font>&lt;/div>&lt;/div>&lt;div>&lt;font face="Georgia" size="2">Gene Name:&amp;nbsp;&lt;a href="http://www.ncbi.nlm.nih.gov/gene/3460" ref="ordinalpos=9&amp;amp;ncbi_uid=3460&amp;amp;link_uid=3460" style="line-height: 17.999801635742188px; white-space: nowrap; background-color: rgb(255, 255, 255);">IFNGR2&lt;/a>&lt;/font>&lt;/div>&lt;div>&lt;font face="Georgia" size="2">NCBI Gene ID: 3460&lt;/font>&lt;/div></p></body>
        </notes>
        <annotation>
	<rdf:RDF xmlns:rdf="http://www.w3.org/1999/02/22-rdf-syntax-ns#" xmlns:dcterms="http://purl.org/dc/terms/" xmlns:bqbiol="http://biomodels.net/biology-qualifiers/">
	<rdf:Description rdf:about="#_13c75075-d61a-47bc-abae-7b7d4a88d3af">
	<dcterms:modified rdf:parseType="Resource">
	<dcterms:W3CDTF>2017-11-10T17:23:34Z</dcterms:W3CDTF>
	</dcterms:modified>
	<bqbiol:isDescribedBy>
	<rdf:Bag>
	<rdf:li rdf:resource="http://eutils.ncbi.nlm.nih.gov/entrez/eutils/elink.fcgi?cmd=prlinks&amp;dbfrom=pubmed&amp;retmode=ref&amp;id=8156998"/>
	<rdf:li rdf:resource="http://eutils.ncbi.nlm.nih.gov/entrez/eutils/elink.fcgi?cmd=prlinks&amp;dbfrom=pubmed&amp;retmode=ref&amp;id=16467883"/>
	<rdf:li rdf:resource="http://eutils.ncbi.nlm.nih.gov/entrez/eutils/elink.fcgi?cmd=prlinks&amp;dbfrom=pubmed&amp;retmode=ref&amp;id=11163196"/>
	</rdf:Bag>
	</bqbiol:isDescribedBy>
	</rdf:Description>
	</rdf:RDF>
	</annotation>
            </qual:qualitativeSpecies>
    </qual:listOfQualitativeSpecies>
    <qual:listOfTransitions xmlns:qual="http://www.sbml.org/sbml/level3/version1/qual/version1">
      <qual:transition qual:id="tr_S_1">
        <notes>
          <body xmlns="http://www.w3.org/1999/xhtml">
            <p>RORgt is activated by TGFR in the presence of IL6- or IL21-activated STAT3, and inhibited by Tbet, GATA3, or Foxp3.&lt;br/></p></body>
        </notes>
        <qual:listOfInputs>
          <qual:input qual:qualitativeSpecies="S_26" qual:thresholdLevel="1" qual:transitionEffect="none" qual:sign="negative" qual:id="tr_S_1_in_S_26">
            <notes>
              <body xmlns="http://www.w3.org/1999/xhtml">
                <p>The expression of RORgt and Foxp3 is mutually exclusive, suggesting \r\nmutual inhibition similar to the other transcription factors.</p><p>Foxp3 directly inhibits RORgt [7-9,12]&lt;div>&lt;/div></p><p>Foxp3 is a dominant antagonizer of RORgt [13]</p></body>
            </notes>
          </qual:input>
          <qual:input qual:qualitativeSpecies="S_30" qual:thresholdLevel="1" qual:transitionEffect="none" qual:sign="positive" qual:id="tr_S_1_in_S_30">
            <notes>
              <body xmlns="http://www.w3.org/1999/xhtml">
                <p>IL21 and/or IL6-activated STAT3 upregulate RORgt [14]</p></body>
            </notes>
          </qual:input>
          <qual:input qual:qualitativeSpecies="S_27" qual:thresholdLevel="1" qual:transitionEffect="none" qual:sign="positive" qual:id="tr_S_1_in_S_27">
            <notes>
              <body xmlns="http://www.w3.org/1999/xhtml">
                <p>IL21 and/or IL6-activated STAT3 upregulate RORgt [14]</p></body>
            </notes>
          </qual:input>
          <qual:input qual:qualitativeSpecies="S_19" qual:thresholdLevel="1" qual:transitionEffect="none" qual:sign="negative" qual:id="tr_S_1_in_S_19">
            <notes>
              <body xmlns="http://www.w3.org/1999/xhtml">
                <p>GATA3 and Tbet seem to inhibit RORgt [2,3]</p></body>
            </notes>
          </qual:input>
          <qual:input qual:qualitativeSpecies="S_3" qual:thresholdLevel="1" qual:transitionEffect="none" qual:sign="positive" qual:id="tr_S_1_in_S_3">
            <notes>
              <body xmlns="http://www.w3.org/1999/xhtml">
                <p>TGFbeta (together with IL6 -- via STAT3) induces Th17 differentiation via the upregulation of RORgt [11]</p></body>
            </notes>
          </qual:input>
          <qual:input qual:qualitativeSpecies="S_18" qual:thresholdLevel="1" qual:transitionEffect="none" qual:sign="positive" qual:id="tr_S_1_in_S_18">
            <notes>
              <body xmlns="http://www.w3.org/1999/xhtml">
                <p>STAT3 is necessary for Th17 differentiation [10]</p></body>
            </notes>
          </qual:input>
          <qual:input qual:qualitativeSpecies="S_33" qual:thresholdLevel="1" qual:transitionEffect="none" qual:sign="negative" qual:id="tr_S_1_in_S_33">
            <notes>
              <body xmlns="http://www.w3.org/1999/xhtml">
                <p>GATA3 and Tbet seem to inhibit RORgt [2,3]&lt;br/></p></body>
            </notes>
          </qual:input>
        </qual:listOfInputs>
        <qual:listOfOutputs>
          <qual:output qual:qualitativeSpecies="S_1" qual:transitionEffect="assignmentLevel"/>
        </qual:listOfOutputs>
        <qual:listOfFunctionTerms>
          <qual:defaultTerm qual:resultLevel="0">
          </qual:defaultTerm>
          <qual:functionTerm qual:resultLevel="1">
            <math xmlns="http://www.w3.org/1998/Math/MathML">            
              <apply>
                <and/>
                <apply>
                  <and/>
                  <apply>
                    <eq/>
                    <ci> S_3 </ci>
                    <cn type="integer"> 1 </cn>
                  </apply>
                  <apply>
                    <or/>
                    <apply>
                      <and/>
                      <apply>
                        <eq/>
                        <ci> S_30 </ci>
                        <cn type="integer"> 1 </cn>
                      </apply>
                      <apply>
                        <eq/>
                        <ci> S_18 </ci>
                        <cn type="integer"> 1 </cn>
                      </apply>
                    </apply>
                    <apply>
                      <and/>
                      <apply>
                        <eq/>
                        <ci> S_27 </ci>
                        <cn type="integer"> 1 </cn>
                      </apply>
                      <apply>
                        <eq/>
                        <ci> S_18 </ci>
                        <cn type="integer"> 1 </cn>
                      </apply>
                    </apply>
                  </apply>
                </apply>
                <apply>
                  <not/>
                  <apply>
                    <or/>
                    <apply>
                      <or/>
                      <apply>
                        <eq/>
                        <ci> S_26 </ci>
                        <cn type="integer"> 1 </cn>
                      </apply>
                      <apply>
                        <eq/>
                        <ci> S_19 </ci>
                        <cn type="integer"> 1 </cn>
                      </apply>
                    </apply>
                    <apply>
                      <eq/>
                      <ci> S_33 </ci>
                      <cn type="integer"> 1 </cn>
                    </apply>
                  </apply>
                </apply>
              </apply>
            </math>
                    </qual:functionTerm>
        </qual:listOfFunctionTerms>
      </qual:transition>
      <qual:transition qual:id="tr_S_2">
        <notes>
          <body xmlns="http://www.w3.org/1999/xhtml">
            <p>IL2R activates STAT5.</p></body>
        </notes>
        <qual:listOfInputs>
          <qual:input qual:qualitativeSpecies="S_12" qual:thresholdLevel="1" qual:transitionEffect="none" qual:sign="positive" qual:id="tr_S_2_in_S_12">
            <notes>
              <body xmlns="http://www.w3.org/1999/xhtml">
                <p>IL2R is required for the activaiton of STAT5 [1]</p></body>
            </notes>
          </qual:input>
        </qual:listOfInputs>
        <qual:listOfOutputs>
          <qual:output qual:qualitativeSpecies="S_2" qual:transitionEffect="assignmentLevel"/>
        </qual:listOfOutputs>
        <qual:listOfFunctionTerms>
          <qual:defaultTerm qual:resultLevel="0">
          </qual:defaultTerm>
          <qual:functionTerm qual:resultLevel="1">
            <math xmlns="http://www.w3.org/1998/Math/MathML">            
              <apply>
                <eq/>
                <ci> S_12 </ci>
                <cn type="integer"> 1 </cn>
              </apply>
            </math>
                    </qual:functionTerm>
        </qual:listOfFunctionTerms>
      </qual:transition>
      <qual:transition qual:id="tr_S_3">
        <notes>
          <body xmlns="http://www.w3.org/1999/xhtml">
            <p>TGF beta receptor is activated by TGFb. [2]&lt;br/></p></body>
        </notes>
        <qual:listOfInputs>
          <qual:input qual:qualitativeSpecies="S_34" qual:thresholdLevel="1" qual:transitionEffect="none" qual:sign="positive" qual:id="tr_S_3_in_S_34">
            <notes>
              <body xmlns="http://www.w3.org/1999/xhtml">
                <p>The generation of Foxp3 + Tregs requires stimulation of the T-cell receptor, the IL-2R and the TGF-beta receptor [1].</p></body>
            </notes>
          </qual:input>
          <qual:input qual:qualitativeSpecies="S_16" qual:thresholdLevel="1" qual:transitionEffect="none" qual:sign="positive" qual:id="tr_S_3_in_S_16">
            <notes>
              <body xmlns="http://www.w3.org/1999/xhtml">
                <p>The generation of Foxp3 + Tregs requires stimulation of the T-cell receptor, the IL-2R and the TGF-beta receptor [1].</p></body>
            </notes>
          </qual:input>
        </qual:listOfInputs>
        <qual:listOfOutputs>
          <qual:output qual:qualitativeSpecies="S_3" qual:transitionEffect="assignmentLevel"/>
        </qual:listOfOutputs>
        <qual:listOfFunctionTerms>
          <qual:defaultTerm qual:resultLevel="0">
          </qual:defaultTerm>
          <qual:functionTerm qual:resultLevel="1">
            <math xmlns="http://www.w3.org/1998/Math/MathML">            
              <apply>
                <and/>
                <apply>
                  <eq/>
                  <ci> S_34 </ci>
                  <cn type="integer"> 1 </cn>
                </apply>
                <apply>
                  <eq/>
                  <ci> S_16 </ci>
                  <cn type="integer"> 1 </cn>
                </apply>
              </apply>
            </math>
                    </qual:functionTerm>
        </qual:listOfFunctionTerms>
      </qual:transition>
      <qual:transition qual:id="tr_S_4">
        <notes>
          <body xmlns="http://www.w3.org/1999/xhtml">
            <p>IL23 receptor is activated by IL23, and inhibited by T-bet.&lt;br/></p></body>
        </notes>
        <qual:listOfInputs>
          <qual:input qual:qualitativeSpecies="S_9" qual:thresholdLevel="1" qual:transitionEffect="none" qual:sign="positive" qual:id="tr_S_4_in_S_9">
            <notes>
              <body xmlns="http://www.w3.org/1999/xhtml">
                <p>IL23 is a ligand for IL23 receptor.</p><p>Upregulation of Il23 is Stat3 dependent.</p></body>
            </notes>
          </qual:input>
          <qual:input qual:qualitativeSpecies="S_19" qual:thresholdLevel="1" qual:transitionEffect="none" qual:sign="negative" qual:id="tr_S_4_in_S_19">
            <notes>
              <body xmlns="http://www.w3.org/1999/xhtml">
                <p>Tbet directly downregulates the expression and protein levels of IL23R.</p></body>
            </notes>
          </qual:input>
          <qual:input qual:qualitativeSpecies="S_18" qual:thresholdLevel="1" qual:transitionEffect="none" qual:sign="positive" qual:id="tr_S_4_in_S_18">
            <notes>
              <body xmlns="http://www.w3.org/1999/xhtml">
                <p>IL-6, IL-21 and IL-23 can up-regulate expression of the IL-23R, and this too appears to be Stat3 dependent.</p></body>
            </notes>
          </qual:input>
        </qual:listOfInputs>
        <qual:listOfOutputs>
          <qual:output qual:qualitativeSpecies="S_4" qual:transitionEffect="assignmentLevel"/>
        </qual:listOfOutputs>
        <qual:listOfFunctionTerms>
          <qual:defaultTerm qual:resultLevel="0">
          </qual:defaultTerm>
          <qual:functionTerm qual:resultLevel="1">
            <math xmlns="http://www.w3.org/1998/Math/MathML">            
              <apply>
                <or/>
                <apply>
                  <and/>
                  <apply>
                    <and/>
                    <apply>
                      <eq/>
                      <ci> S_9 </ci>
                      <cn type="integer"> 1 </cn>
                    </apply>
                    <apply>
                      <eq/>
                      <ci> S_18 </ci>
                      <cn type="integer"> 1 </cn>
                    </apply>
                  </apply>
                  <apply>
                    <not/>
                    <apply>
                      <eq/>
                      <ci> S_19 </ci>
                      <cn type="integer"> 1 </cn>
                    </apply>
                  </apply>
                </apply>
                <apply>
                  <eq/>
                  <ci> S_18 </ci>
                  <cn type="integer"> 1 </cn>
                </apply>
              </apply>
            </math>
                    </qual:functionTerm>
        </qual:listOfFunctionTerms>
      </qual:transition>
      <qual:transition qual:id="tr_S_5">
        <notes>
          <body xmlns="http://www.w3.org/1999/xhtml">
            <p>IL18R is activated by IL18 and IL12, and inhibited by STAT6</p></body>
        </notes>
        <qual:listOfInputs>
          <qual:input qual:qualitativeSpecies="S_6" qual:thresholdLevel="1" qual:transitionEffect="none" qual:sign="positive" qual:id="tr_S_5_in_S_6">
            <notes>
              <body xmlns="http://www.w3.org/1999/xhtml">
                <p>IL12 (or IL15) induce the expression of IL18Rb, which is required for IL18 signaling.</p><p>Although it has been proposed that IL-12 alone may upregulate expression of the IL-18Rα, culture of naive CD4+ T cells in IL-12 or IL-18 alone had no effect on IL-18Rα expression.</p></body>
            </notes>
          </qual:input>
          <qual:input qual:qualitativeSpecies="S_21" qual:thresholdLevel="1" qual:transitionEffect="none" qual:sign="positive" qual:id="tr_S_5_in_S_21">
            <notes>
              <body xmlns="http://www.w3.org/1999/xhtml">
                <p>IL18 activates IL18 receptor.</p></body>
            </notes>
          </qual:input>
          <qual:input qual:qualitativeSpecies="S_22" qual:thresholdLevel="1" qual:transitionEffect="none" qual:sign="negative" qual:id="tr_S_5_in_S_22">
            <notes>
              <body xmlns="http://www.w3.org/1999/xhtml">
                <p>IL4 can inhibit IL18R via STAT6.</p></body>
            </notes>
          </qual:input>
        </qual:listOfInputs>
        <qual:listOfOutputs>
          <qual:output qual:qualitativeSpecies="S_5" qual:transitionEffect="assignmentLevel"/>
        </qual:listOfOutputs>
        <qual:listOfFunctionTerms>
          <qual:defaultTerm qual:resultLevel="0">
          </qual:defaultTerm>
          <qual:functionTerm qual:resultLevel="1">
            <math xmlns="http://www.w3.org/1998/Math/MathML">            
              <apply>
                <and/>
                <apply>
                  <and/>
                  <apply>
                    <eq/>
                    <ci> S_21 </ci>
                    <cn type="integer"> 1 </cn>
                  </apply>
                  <apply>
                    <eq/>
                    <ci> S_6 </ci>
                    <cn type="integer"> 1 </cn>
                  </apply>
                </apply>
                <apply>
                  <not/>
                  <apply>
                    <eq/>
                    <ci> S_22 </ci>
                    <cn type="integer"> 1 </cn>
                  </apply>
                </apply>
              </apply>
            </math>
                    </qual:functionTerm>
        </qual:listOfFunctionTerms>
      </qual:transition>
      <qual:transition qual:id="tr_S_7">
        <notes>
          <body xmlns="http://www.w3.org/1999/xhtml">
            <p>Jak1 is activated by IFNgR1.</p></body>
        </notes>
        <qual:listOfInputs>
          <qual:input qual:qualitativeSpecies="S_36" qual:thresholdLevel="1" qual:transitionEffect="none" qual:sign="negative" qual:id="tr_S_7_in_S_36">
            <notes>
              <body xmlns="http://www.w3.org/1999/xhtml">
                <p>SOCS1 binds to Jak1 and inhibits its kinase activity [3-5]</p></body>
            </notes>
          </qual:input>
          <qual:input qual:qualitativeSpecies="S_38" qual:thresholdLevel="1" qual:transitionEffect="none" qual:sign="positive" qual:id="tr_S_7_in_S_38">
            <notes>
              <body xmlns="http://www.w3.org/1999/xhtml">
                <p>Jak1 and Jak2 bind to and are activated by IFNgR1 and IFNgR2, respectively [1-2]</p></body>
            </notes>
          </qual:input>
        </qual:listOfInputs>
        <qual:listOfOutputs>
          <qual:output qual:qualitativeSpecies="S_7" qual:transitionEffect="assignmentLevel"/>
        </qual:listOfOutputs>
        <qual:listOfFunctionTerms>
          <qual:defaultTerm qual:resultLevel="0">
          </qual:defaultTerm>
          <qual:functionTerm qual:resultLevel="1">
            <math xmlns="http://www.w3.org/1998/Math/MathML">            
              <apply>
                <and/>
                <apply>
                  <eq/>
                  <ci> S_38 </ci>
                  <cn type="integer"> 1 </cn>
                </apply>
                <apply>
                  <not/>
                  <apply>
                    <eq/>
                    <ci> S_36 </ci>
                    <cn type="integer"> 1 </cn>
                  </apply>
                </apply>
              </apply>
            </math>
                    </qual:functionTerm>
        </qual:listOfFunctionTerms>
      </qual:transition>
      <qual:transition qual:id="tr_S_8">
        <notes>
          <body xmlns="http://www.w3.org/1999/xhtml">
            <p>ROR gamma t or IL23-activated STAT3 directly regulate TH-17 differentiation. Il17 is inhibited by STAT5, which is dominant over STAT3.</p></body>
        </notes>
        <qual:listOfInputs>
          <qual:input qual:qualitativeSpecies="S_8" qual:thresholdLevel="1" qual:transitionEffect="none" qual:sign="positive" qual:id="tr_S_8_in_S_8">
            <notes>
              <body xmlns="http://www.w3.org/1999/xhtml">
                <p>Autoactivation</p></body>
            </notes>
          </qual:input>
          <qual:input qual:qualitativeSpecies="S_18" qual:thresholdLevel="1" qual:transitionEffect="none" qual:sign="positive" qual:id="tr_S_8_in_S_18">
            <notes>
              <body xmlns="http://www.w3.org/1999/xhtml">
                <p>&lt;font face="Arial, Verdana" size="2">Stat3 directly binds to and activates the&amp;nbsp;promoter&amp;nbsp;of &lt;/font>&lt;em style="font-family: Arial, Verdana; font-size: 10pt; font-style: normal; font-variant: normal; font-weight: normal; line-height: normal;">IL17A&lt;/em>&lt;font face="Arial, Verdana" size="2"> and &lt;/font>&lt;em style="font-family: Arial, Verdana; font-size: 10pt; font-style: normal; font-variant: normal; font-weight: normal; line-height: normal;">IL17F &lt;/em>&lt;font face="Arial, Verdana" size="2">[3,4]&lt;/font></p></body>
            </notes>
          </qual:input>
          <qual:input qual:qualitativeSpecies="S_28" qual:thresholdLevel="1" qual:transitionEffect="none" qual:sign="negative" qual:id="tr_S_8_in_S_28"/>
          <qual:input qual:qualitativeSpecies="S_1" qual:thresholdLevel="1" qual:transitionEffect="none" qual:sign="positive" qual:id="tr_S_8_in_S_1">
            <notes>
              <body xmlns="http://www.w3.org/1999/xhtml">
                <p>RORgt is sufficient and necessary to induce transcription of IL17 [1,2]&lt;br/></p></body>
            </notes>
          </qual:input>
          <qual:input qual:qualitativeSpecies="S_2" qual:thresholdLevel="1" qual:transitionEffect="none" qual:sign="negative" qual:id="tr_S_8_in_S_2">
            <notes>
              <body xmlns="http://www.w3.org/1999/xhtml">
                <p>STAT5 binds to the IL17 promoter. This binding results in the displacement of STAT3, acting as a negative regulator of IL17 [8].</p></body>
            </notes>
          </qual:input>
          <qual:input qual:qualitativeSpecies="S_4" qual:thresholdLevel="1" qual:transitionEffect="none" qual:sign="positive" qual:id="tr_S_8_in_S_4">
            <notes>
              <body xmlns="http://www.w3.org/1999/xhtml">
                <p>IL23R-activated STAT3 is able to maintain Th17 phenotype [5,6]</p></body>
            </notes>
          </qual:input>
        </qual:listOfInputs>
        <qual:listOfOutputs>
          <qual:output qual:qualitativeSpecies="S_8" qual:transitionEffect="assignmentLevel"/>
        </qual:listOfOutputs>
        <qual:listOfFunctionTerms>
          <qual:defaultTerm qual:resultLevel="0">
          </qual:defaultTerm>
          <qual:functionTerm qual:resultLevel="1">
            <math xmlns="http://www.w3.org/1998/Math/MathML">            
              <apply>
                <or/>
                <apply>
                  <and/>
                  <apply>
                    <eq/>
                    <ci> S_1 </ci>
                    <cn type="integer"> 1 </cn>
                  </apply>
                  <apply>
                    <not/>
                    <apply>
                      <eq/>
                      <ci> S_28 </ci>
                      <cn type="integer"> 1 </cn>
                    </apply>
                  </apply>
                </apply>
                <apply>
                  <and/>
                  <apply>
                    <and/>
                    <apply>
                      <eq/>
                      <ci> S_18 </ci>
                      <cn type="integer"> 1 </cn>
                    </apply>
                    <apply>
                      <and/>
                      <apply>
                        <eq/>
                        <ci> S_8 </ci>
                        <cn type="integer"> 1 </cn>
                      </apply>
                      <apply>
                        <eq/>
                        <ci> S_4 </ci>
                        <cn type="integer"> 1 </cn>
                      </apply>
                    </apply>
                  </apply>
                  <apply>
                    <not/>
                    <apply>
                      <or/>
                      <apply>
                        <eq/>
                        <ci> S_2 </ci>
                        <cn type="integer"> 1 </cn>
                      </apply>
                      <apply>
                        <eq/>
                        <ci> S_28 </ci>
                        <cn type="integer"> 1 </cn>
                      </apply>
                    </apply>
                  </apply>
                </apply>
              </apply>
            </math>
                    </qual:functionTerm>
        </qual:listOfFunctionTerms>
      </qual:transition>
      <qual:transition qual:id="tr_S_12">
        <notes>
          <body xmlns="http://www.w3.org/1999/xhtml">
            <p>IL2R is activated when ILRalpha is expressed (via NFAT), and the receptor is bound to its ligand, IL2. (Other subunits of the receptor are assumed to be expressed)</p></body>
        </notes>
        <qual:listOfInputs>
          <qual:input qual:qualitativeSpecies="S_13" qual:thresholdLevel="1" qual:transitionEffect="none" qual:sign="positive" qual:id="tr_S_12_in_S_13">
            <notes>
              <body xmlns="http://www.w3.org/1999/xhtml">
                <p>IL2 binds to IL2R</p></body>
            </notes>
          </qual:input>
          <qual:input qual:qualitativeSpecies="S_16" qual:thresholdLevel="1" qual:transitionEffect="none" qual:sign="positive" qual:id="tr_S_12_in_S_16">
            <notes>
              <body xmlns="http://www.w3.org/1999/xhtml">
                <p>NFAT upregulates the expression of CD25/IL2R-alpha subunit of the IL2 receptor</p></body>
            </notes>
          </qual:input>
        </qual:listOfInputs>
        <qual:listOfOutputs>
          <qual:output qual:qualitativeSpecies="S_12" qual:transitionEffect="assignmentLevel"/>
        </qual:listOfOutputs>
        <qual:listOfFunctionTerms>
          <qual:defaultTerm qual:resultLevel="0">
          </qual:defaultTerm>
          <qual:functionTerm qual:resultLevel="1">
            <math xmlns="http://www.w3.org/1998/Math/MathML">            
              <apply>
                <and/>
                <apply>
                  <eq/>
                  <ci> S_13 </ci>
                  <cn type="integer"> 1 </cn>
                </apply>
                <apply>
                  <eq/>
                  <ci> S_16 </ci>
                  <cn type="integer"> 1 </cn>
                </apply>
              </apply>
            </math>
                    </qual:functionTerm>
        </qual:listOfFunctionTerms>
      </qual:transition>
      <qual:transition qual:id="tr_S_13">
        <notes>
          <body xmlns="http://www.w3.org/1999/xhtml">
            <p>NFAT and NFkB cooperatively activate IL2.</p></body>
        </notes>
        <qual:listOfInputs>
          <qual:input qual:qualitativeSpecies="S_37" qual:thresholdLevel="1" qual:transitionEffect="none" qual:sign="positive" qual:id="tr_S_13_in_S_37">
            <notes>
              <body xmlns="http://www.w3.org/1999/xhtml">
                <p>NFAT upregulates IL2 expression cooperatively with NFkB [1,2]</p></body>
            </notes>
          </qual:input>
          <qual:input qual:qualitativeSpecies="S_19" qual:thresholdLevel="1" qual:transitionEffect="none" qual:sign="negative" qual:id="tr_S_13_in_S_19">
            <notes>
              <body xmlns="http://www.w3.org/1999/xhtml">
                <p>T-bet silences IL-2 gene transcription in developing Th1 cells.  T-bet heterodimerizes with the IL-2 activating NF-κB transcription factor, RelA. The effect of this association is to interfere with the binding of RelA to the IL-2 promoter, and hence, transcriptional activation of the IL-2 gene by RelA [1].</p></body>
            </notes>
          </qual:input>
          <qual:input qual:qualitativeSpecies="S_16" qual:thresholdLevel="1" qual:transitionEffect="none" qual:sign="positive" qual:id="tr_S_13_in_S_16">
            <notes>
              <body xmlns="http://www.w3.org/1999/xhtml">
                <p>NFAT upregulates IL2 expression cooperatively with NFkB [1]</p></body>
            </notes>
          </qual:input>
        </qual:listOfInputs>
        <qual:listOfOutputs>
          <qual:output qual:qualitativeSpecies="S_13" qual:transitionEffect="assignmentLevel"/>
        </qual:listOfOutputs>
        <qual:listOfFunctionTerms>
          <qual:defaultTerm qual:resultLevel="0">
          </qual:defaultTerm>
          <qual:functionTerm qual:resultLevel="1">
            <math xmlns="http://www.w3.org/1998/Math/MathML">            
              <apply>
                <and/>
                <apply>
                  <and/>
                  <apply>
                    <eq/>
                    <ci> S_16 </ci>
                    <cn type="integer"> 1 </cn>
                  </apply>
                  <apply>
                    <eq/>
                    <ci> S_37 </ci>
                    <cn type="integer"> 1 </cn>
                  </apply>
                </apply>
                <apply>
                  <not/>
                  <apply>
                    <eq/>
                    <ci> S_19 </ci>
                    <cn type="integer"> 1 </cn>
                  </apply>
                </apply>
              </apply>
            </math>
                    </qual:functionTerm>
        </qual:listOfFunctionTerms>
      </qual:transition>
      <qual:transition qual:id="tr_S_15">
        <notes>
          <body xmlns="http://www.w3.org/1999/xhtml">
            <p>IL4 receptor is activated by IL4, and inhibited by SOCS1.</p></body>
        </notes>
        <qual:listOfInputs>
          <qual:input qual:qualitativeSpecies="S_36" qual:thresholdLevel="1" qual:transitionEffect="none" qual:sign="negative" qual:id="tr_S_15_in_S_36">
            <notes>
              <body xmlns="http://www.w3.org/1999/xhtml">
                <p>SOCS1 inhibits IL4R</p></body>
            </notes>
          </qual:input>
          <qual:input qual:qualitativeSpecies="S_11" qual:thresholdLevel="1" qual:transitionEffect="none" qual:sign="positive" qual:id="tr_S_15_in_S_11">
            <notes>
              <body xmlns="http://www.w3.org/1999/xhtml">
                <p>External IL4</p></body>
            </notes>
          </qual:input>
          <qual:input qual:qualitativeSpecies="S_29" qual:thresholdLevel="1" qual:transitionEffect="none" qual:sign="positive" qual:id="tr_S_15_in_S_29">
            <notes>
              <body xmlns="http://www.w3.org/1999/xhtml">
                <p>IL4 is IL4 receptor ligand</p></body>
            </notes>
          </qual:input>
        </qual:listOfInputs>
        <qual:listOfOutputs>
          <qual:output qual:qualitativeSpecies="S_15" qual:transitionEffect="assignmentLevel"/>
        </qual:listOfOutputs>
        <qual:listOfFunctionTerms>
          <qual:defaultTerm qual:resultLevel="0">
          </qual:defaultTerm>
          <qual:functionTerm qual:resultLevel="1">
            <math xmlns="http://www.w3.org/1998/Math/MathML">            
              <apply>
                <or/>
                <apply>
                  <and/>
                  <apply>
                    <eq/>
                    <ci> S_29 </ci>
                    <cn type="integer"> 1 </cn>
                  </apply>
                  <apply>
                    <not/>
                    <apply>
                      <eq/>
                      <ci> S_36 </ci>
                      <cn type="integer"> 1 </cn>
                    </apply>
                  </apply>
                </apply>
                <apply>
                  <eq/>
                  <ci> S_11 </ci>
                  <cn type="integer"> 1 </cn>
                </apply>
              </apply>
            </math>
                    </qual:functionTerm>
        </qual:listOfFunctionTerms>
      </qual:transition>
      <qual:transition qual:id="tr_S_16">
        <notes>
          <body xmlns="http://www.w3.org/1999/xhtml">
            <p>TCR activates, and Foxp3 inhibits NFAT.</p></body>
        </notes>
        <qual:listOfInputs>
          <qual:input qual:qualitativeSpecies="S_26" qual:thresholdLevel="1" qual:transitionEffect="none" qual:sign="negative" qual:id="tr_S_16_in_S_26">
            <notes>
              <body xmlns="http://www.w3.org/1999/xhtml">
                <p>Foxp3 directly inhibits NFAT and NFkB [1,2].</p></body>
            </notes>
          </qual:input>
          <qual:input qual:qualitativeSpecies="S_32" qual:thresholdLevel="1" qual:transitionEffect="none" qual:sign="positive" qual:id="tr_S_16_in_S_32">
            <notes>
              <body xmlns="http://www.w3.org/1999/xhtml">
                <p>TCR induces the activation of NFAT [2] (This is indirect, and this pathway might need be expanded on in the future version of the model; [3] would be a good start)</p></body>
            </notes>
          </qual:input>
        </qual:listOfInputs>
        <qual:listOfOutputs>
          <qual:output qual:qualitativeSpecies="S_16" qual:transitionEffect="assignmentLevel"/>
        </qual:listOfOutputs>
        <qual:listOfFunctionTerms>
          <qual:defaultTerm qual:resultLevel="0">
          </qual:defaultTerm>
          <qual:functionTerm qual:resultLevel="1">
            <math xmlns="http://www.w3.org/1998/Math/MathML">            
              <apply>
                <and/>
                <apply>
                  <eq/>
                  <ci> S_32 </ci>
                  <cn type="integer"> 1 </cn>
                </apply>
                <apply>
                  <not/>
                  <apply>
                    <eq/>
                    <ci> S_26 </ci>
                    <cn type="integer"> 1 </cn>
                  </apply>
                </apply>
              </apply>
            </math>
                    </qual:functionTerm>
        </qual:listOfFunctionTerms>
      </qual:transition>
      <qual:transition qual:id="tr_S_17">
        <notes>
          <body xmlns="http://www.w3.org/1999/xhtml">
            <p>IL12R activates whereas GATA3 inhibits STAT4.</p></body>
        </notes>
        <qual:listOfInputs>
          <qual:input qual:qualitativeSpecies="S_35" qual:thresholdLevel="1" qual:transitionEffect="none" qual:sign="positive" qual:id="tr_S_17_in_S_35">
            <notes>
              <body xmlns="http://www.w3.org/1999/xhtml">
                <p>STAT4 mediates IL12R signaling.</p></body>
            </notes>
          </qual:input>
          <qual:input qual:qualitativeSpecies="S_6" qual:thresholdLevel="1" qual:transitionEffect="none" qual:sign="positive" qual:id="tr_S_17_in_S_6">
            <notes>
              <body xmlns="http://www.w3.org/1999/xhtml">
                <p>IL12 is ligand for IL12R</p></body>
            </notes>
          </qual:input>
          <qual:input qual:qualitativeSpecies="S_33" qual:thresholdLevel="1" qual:transitionEffect="none" qual:sign="negative" qual:id="tr_S_17_in_S_33">
            <notes>
              <body xmlns="http://www.w3.org/1999/xhtml">
                <p>GATA can reduce the expression of STAT4.</p><p>&lt;div>GATA3 inhibits STAT4 [4,5] (molecular mechanism still unknown)</p></body>
            </notes>
          </qual:input>
        </qual:listOfInputs>
        <qual:listOfOutputs>
          <qual:output qual:qualitativeSpecies="S_17" qual:transitionEffect="assignmentLevel"/>
        </qual:listOfOutputs>
        <qual:listOfFunctionTerms>
          <qual:defaultTerm qual:resultLevel="0">
          </qual:defaultTerm>
          <qual:functionTerm qual:resultLevel="1">
            <math xmlns="http://www.w3.org/1998/Math/MathML">            
              <apply>
                <and/>
                <apply>
                  <and/>
                  <apply>
                    <eq/>
                    <ci> S_35 </ci>
                    <cn type="integer"> 1 </cn>
                  </apply>
                  <apply>
                    <eq/>
                    <ci> S_6 </ci>
                    <cn type="integer"> 1 </cn>
                  </apply>
                </apply>
                <apply>
                  <not/>
                  <apply>
                    <eq/>
                    <ci> S_33 </ci>
                    <cn type="integer"> 1 </cn>
                  </apply>
                </apply>
              </apply>
            </math>
                    </qual:functionTerm>
        </qual:listOfFunctionTerms>
      </qual:transition>
      <qual:transition qual:id="tr_S_18">
        <notes>
          <body xmlns="http://www.w3.org/1999/xhtml">
            <p>STAT3 is activated by IL23R or IL6R or IL21R.&lt;br/></p></body>
        </notes>
        <qual:listOfInputs>
          <qual:input qual:qualitativeSpecies="S_30" qual:thresholdLevel="1" qual:transitionEffect="none" qual:sign="positive" qual:id="tr_S_18_in_S_30">
            <notes>
              <body xmlns="http://www.w3.org/1999/xhtml">
                <p>IL21R activates STAT3 [3, 4]</p></body>
            </notes>
          </qual:input>
          <qual:input qual:qualitativeSpecies="S_27" qual:thresholdLevel="1" qual:transitionEffect="none" qual:sign="positive" qual:id="tr_S_18_in_S_27">
            <notes>
              <body xmlns="http://www.w3.org/1999/xhtml">
                <p>IL6 activates STAT3 [2]</p></body>
            </notes>
          </qual:input>
          <qual:input qual:qualitativeSpecies="S_4" qual:thresholdLevel="1" qual:transitionEffect="none" qual:sign="positive" qual:id="tr_S_18_in_S_4">
            <notes>
              <body xmlns="http://www.w3.org/1999/xhtml">
                <p>IL23/IL23R activates STAT3 [1]&lt;br/></p></body>
            </notes>
          </qual:input>
        </qual:listOfInputs>
        <qual:listOfOutputs>
          <qual:output qual:qualitativeSpecies="S_18" qual:transitionEffect="assignmentLevel"/>
        </qual:listOfOutputs>
        <qual:listOfFunctionTerms>
          <qual:defaultTerm qual:resultLevel="0">
          </qual:defaultTerm>
          <qual:functionTerm qual:resultLevel="1">
            <math xmlns="http://www.w3.org/1998/Math/MathML">            
              <apply>
                <or/>
                <apply>
                  <or/>
                  <apply>
                    <eq/>
                    <ci> S_30 </ci>
                    <cn type="integer"> 1 </cn>
                  </apply>
                  <apply>
                    <eq/>
                    <ci> S_27 </ci>
                    <cn type="integer"> 1 </cn>
                  </apply>
                </apply>
                <apply>
                  <eq/>
                  <ci> S_4 </ci>
                  <cn type="integer"> 1 </cn>
                </apply>
              </apply>
            </math>
                    </qual:functionTerm>
        </qual:listOfFunctionTerms>
      </qual:transition>
      <qual:transition qual:id="tr_S_19">
        <notes>
          <body xmlns="http://www.w3.org/1999/xhtml">
            <p>Tbet is activated by STAT1 or Tbet. GATA3 inhibits Tbet.</p></body>
        </notes>
        <qual:listOfInputs>
          <qual:input qual:qualitativeSpecies="S_17" qual:thresholdLevel="1" qual:transitionEffect="none" qual:sign="positive" qual:id="tr_S_19_in_S_17">
            <notes>
              <body xmlns="http://www.w3.org/1999/xhtml">
                <p>IL-12/STAT4 signaling can induce some level of T-bet expression by a STAT1-independent mechanism.</p></body>
            </notes>
          </qual:input>
          <qual:input qual:qualitativeSpecies="S_6" qual:thresholdLevel="1" qual:transitionEffect="none" qual:sign="negative" qual:id="tr_S_19_in_S_6">
            <notes>
              <body xmlns="http://www.w3.org/1999/xhtml">
                <p>it was shown that T‑bet was not required for its own induction when IL‑12 or IFNγ were present during differentiation; however, T‑bet may be involved in directly promoting its own expression when induced by IL‑12-‑ and IFNγ-‑independent pathways</p></body>
            </notes>
          </qual:input>
          <qual:input qual:qualitativeSpecies="S_26" qual:thresholdLevel="1" qual:transitionEffect="none" qual:sign="negative" qual:id="tr_S_19_in_S_26">
            <notes>
              <body xmlns="http://www.w3.org/1999/xhtml">
                <p>The expression of Foxp3 abolishes IFNg, IL-4, and IL-10 production, suggesting a negative regulation of Tbet and GATA3.</p></body>
            </notes>
          </qual:input>
          <qual:input qual:qualitativeSpecies="S_24" qual:thresholdLevel="1" qual:transitionEffect="none" qual:sign="negative" qual:id="tr_S_19_in_S_24">
            <notes>
              <body xmlns="http://www.w3.org/1999/xhtml">
                <p>it was shown that T‑bet was not required for its own induction when IL‑12 or IFNγ were present during differentiation; however, T‑bet may be involved in directly promoting its own expression when induced by IL‑12-‑ and IFNγ-‑independent pathways.</p></body>
            </notes>
          </qual:input>
          <qual:input qual:qualitativeSpecies="S_19" qual:thresholdLevel="1" qual:transitionEffect="none" qual:sign="positive" qual:id="tr_S_19_in_S_19">
            <notes>
              <body xmlns="http://www.w3.org/1999/xhtml">
                <p>T-bet can auto-activate.</p><p>it was shown that T‑bet was not required for its own induction when IL‑12 or IFNγ were present during differentiation; however, T‑bet may be involved in directly promoting its own expression when induced by IL‑12-‑ and IFNγ-‑independent pathways</p></body>
            </notes>
          </qual:input>
          <qual:input qual:qualitativeSpecies="S_28" qual:thresholdLevel="1" qual:transitionEffect="none" qual:sign="positive" qual:id="tr_S_19_in_S_28">
            <notes>
              <body xmlns="http://www.w3.org/1999/xhtml">
                <p>T-bet induction is STAT1-dependent</p></body>
            </notes>
          </qual:input>
          <qual:input qual:qualitativeSpecies="S_1" qual:thresholdLevel="1" qual:transitionEffect="none" qual:sign="negative" qual:id="tr_S_19_in_S_1">
            <notes>
              <body xmlns="http://www.w3.org/1999/xhtml">
                <p>Th17 cells are unable to express tbet or GATA3, indicating an inhibitory effect from RORgt to both Tbet and GATA3.</p></body>
            </notes>
          </qual:input>
        </qual:listOfInputs>
        <qual:listOfOutputs>
          <qual:output qual:qualitativeSpecies="S_19" qual:transitionEffect="assignmentLevel"/>
        </qual:listOfOutputs>
        <qual:listOfFunctionTerms>
          <qual:defaultTerm qual:resultLevel="0">
          </qual:defaultTerm>
          <qual:functionTerm qual:resultLevel="1">
            <math xmlns="http://www.w3.org/1998/Math/MathML">            
              <apply>
                <or/>
                <apply>
                  <or/>
                  <apply>
                    <and/>
                    <apply>
                      <eq/>
                      <ci> S_17 </ci>
                      <cn type="integer"> 1 </cn>
                    </apply>
                    <apply>
                      <not/>
                      <apply>
                        <or/>
                        <apply>
                          <eq/>
                          <ci> S_26 </ci>
                          <cn type="integer"> 1 </cn>
                        </apply>
                        <apply>
                          <eq/>
                          <ci> S_1 </ci>
                          <cn type="integer"> 1 </cn>
                        </apply>
                      </apply>
                    </apply>
                  </apply>
                  <apply>
                    <and/>
                    <apply>
                      <eq/>
                      <ci> S_28 </ci>
                      <cn type="integer"> 1 </cn>
                    </apply>
                    <apply>
                      <not/>
                      <apply>
                        <or/>
                        <apply>
                          <eq/>
                          <ci> S_26 </ci>
                          <cn type="integer"> 1 </cn>
                        </apply>
                        <apply>
                          <eq/>
                          <ci> S_1 </ci>
                          <cn type="integer"> 1 </cn>
                        </apply>
                      </apply>
                    </apply>
                  </apply>
                </apply>
                <apply>
                  <and/>
                  <apply>
                    <and/>
                    <apply>
                      <eq/>
                      <ci> S_19 </ci>
                      <cn type="integer"> 1 </cn>
                    </apply>
                    <apply>
                      <and/>
                      <apply>
                        <not/>
                        <apply>
                          <eq/>
                          <ci> S_6 </ci>
                          <cn type="integer"> 1 </cn>
                        </apply>
                      </apply>
                      <apply>
                        <not/>
                        <apply>
                          <eq/>
                          <ci> S_24 </ci>
                          <cn type="integer"> 1 </cn>
                        </apply>
                      </apply>
                    </apply>
                  </apply>
                  <apply>
                    <not/>
                    <apply>
                      <or/>
                      <apply>
                        <eq/>
                        <ci> S_26 </ci>
                        <cn type="integer"> 1 </cn>
                      </apply>
                      <apply>
                        <eq/>
                        <ci> S_1 </ci>
                        <cn type="integer"> 1 </cn>
                      </apply>
                    </apply>
                  </apply>
                </apply>
              </apply>
            </math>
                    </qual:functionTerm>
        </qual:listOfFunctionTerms>
      </qual:transition>
      <qual:transition qual:id="tr_S_22">
        <notes>
          <body xmlns="http://www.w3.org/1999/xhtml">
            <p>&lt;font face="Arial, Verdana" size="2">STAT6 is activated by IL4, and inhibited by SOCS1 or IFNg.&lt;/font></p></body>
        </notes>
        <qual:listOfInputs>
          <qual:input qual:qualitativeSpecies="S_36" qual:thresholdLevel="1" qual:transitionEffect="none" qual:sign="negative" qual:id="tr_S_22_in_S_36">
            <notes>
              <body xmlns="http://www.w3.org/1999/xhtml">
                <p>SOCS1 inhibits STAT6</p></body>
            </notes>
          </qual:input>
          <qual:input qual:qualitativeSpecies="S_24" qual:thresholdLevel="1" qual:transitionEffect="none" qual:sign="negative" qual:id="tr_S_22_in_S_24">
            <notes>
              <body xmlns="http://www.w3.org/1999/xhtml">
                <p>&lt;span style="font-weight: normal;">IFNg mediates the inhibition of STAT6; &lt;/span>&lt;strong>the actual mechanism is unknown&lt;/strong> .</p></body>
            </notes>
          </qual:input>
          <qual:input qual:qualitativeSpecies="S_15" qual:thresholdLevel="1" qual:transitionEffect="none" qual:sign="positive" qual:id="tr_S_22_in_S_15">
            <notes>
              <body xmlns="http://www.w3.org/1999/xhtml">
                <p>STAT6&amp;nbsp;is activated by&amp;nbsp;IL4R&amp;nbsp;</p></body>
            </notes>
          </qual:input>
        </qual:listOfInputs>
        <qual:listOfOutputs>
          <qual:output qual:qualitativeSpecies="S_22" qual:transitionEffect="assignmentLevel"/>
        </qual:listOfOutputs>
        <qual:listOfFunctionTerms>
          <qual:defaultTerm qual:resultLevel="0">
          </qual:defaultTerm>
          <qual:functionTerm qual:resultLevel="1">
            <math xmlns="http://www.w3.org/1998/Math/MathML">            
              <apply>
                <and/>
                <apply>
                  <eq/>
                  <ci> S_15 </ci>
                  <cn type="integer"> 1 </cn>
                </apply>
                <apply>
                  <not/>
                  <apply>
                    <or/>
                    <apply>
                      <eq/>
                      <ci> S_36 </ci>
                      <cn type="integer"> 1 </cn>
                    </apply>
                    <apply>
                      <eq/>
                      <ci> S_24 </ci>
                      <cn type="integer"> 1 </cn>
                    </apply>
                  </apply>
                </apply>
              </apply>
            </math>
                    </qual:functionTerm>
        </qual:listOfFunctionTerms>
      </qual:transition>
      <qual:transition qual:id="tr_S_23">
        <notes>
          <body xmlns="http://www.w3.org/1999/xhtml">
            <p>IL6 is activated by RORgt.&lt;br/></p></body>
        </notes>
        <qual:listOfInputs>
          <qual:input qual:qualitativeSpecies="S_1" qual:thresholdLevel="1" qual:transitionEffect="none" qual:sign="positive" qual:id="tr_S_23_in_S_1">
            <notes>
              <body xmlns="http://www.w3.org/1999/xhtml">
                <p>Th17 cells both respond and secrete IL6 [2,3], but this connection is being proposed by the model in [1]. &lt;strong>More direct laboratory evidence needs to be provided.&lt;/strong>&lt;br/></p></body>
            </notes>
          </qual:input>
        </qual:listOfInputs>
        <qual:listOfOutputs>
          <qual:output qual:qualitativeSpecies="S_23" qual:transitionEffect="assignmentLevel"/>
        </qual:listOfOutputs>
        <qual:listOfFunctionTerms>
          <qual:defaultTerm qual:resultLevel="0">
          </qual:defaultTerm>
          <qual:functionTerm qual:resultLevel="1">
            <math xmlns="http://www.w3.org/1998/Math/MathML">            
              <apply>
                <eq/>
                <ci> S_1 </ci>
                <cn type="integer"> 1 </cn>
              </apply>
            </math>
                    </qual:functionTerm>
        </qual:listOfFunctionTerms>
      </qual:transition>
      <qual:transition qual:id="tr_S_24">
        <notes>
          <body xmlns="http://www.w3.org/1999/xhtml">
            <p>IFNg is produced by CD4+ T cells as a result of activation by Tbet (when NFAT is active) or STAT4 (when NFkB and NFAT are active). It is inhibited by STAT3 or STAT6. STAT6 is only dominant over STAT4.</p></body>
        </notes>
        <qual:listOfInputs>
          <qual:input qual:qualitativeSpecies="S_37" qual:thresholdLevel="1" qual:transitionEffect="none" qual:sign="positive" qual:id="tr_S_24_in_S_37">
            <notes>
              <body xmlns="http://www.w3.org/1999/xhtml">
                <p>NFkB serves as a cofactor for STAT4 to induce IFNg expression.</p><p>IL12 synergize with IL18 for IFNg production without TCR engagement.</p></body>
            </notes>
          </qual:input>
          <qual:input qual:qualitativeSpecies="S_17" qual:thresholdLevel="1" qual:transitionEffect="none" qual:sign="positive" qual:id="tr_S_24_in_S_17">
            <notes>
              <body xmlns="http://www.w3.org/1999/xhtml">
                <p>STAT4 directly activate IFNg</p><p>STAT4 directly and independently of T-bet induces IFNg production</p></body>
            </notes>
          </qual:input>
          <qual:input qual:qualitativeSpecies="S_22" qual:thresholdLevel="1" qual:transitionEffect="none" qual:sign="negative" qual:id="tr_S_24_in_S_22">
            <notes>
              <body xmlns="http://www.w3.org/1999/xhtml">
                <p>STAT6 inhibits the IL12/STAT4, Tbet-independent induction of Th1 differentiation. The exact mechanism is still unknown.</p></body>
            </notes>
          </qual:input>
          <qual:input qual:qualitativeSpecies="S_18" qual:thresholdLevel="1" qual:transitionEffect="none" qual:sign="negative" qual:id="tr_S_24_in_S_18">
            <notes>
              <body xmlns="http://www.w3.org/1999/xhtml">
                <p>&lt;p>&lt;span style="font-size: 12px;">STAT3 inhibits IFNg. [4]. &lt;strong>More experimental evidence needed.&lt;/strong>&lt;/span>\r\n						&lt;/p></p></body>
            </notes>
          </qual:input>
          <qual:input qual:qualitativeSpecies="S_19" qual:thresholdLevel="1" qual:transitionEffect="none" qual:sign="positive" qual:id="tr_S_24_in_S_19">
            <notes>
              <body xmlns="http://www.w3.org/1999/xhtml">
                <p>T-bet transactivates the IFNg gene and results in increased production of IFNg [1,2,5]</p></body>
            </notes>
          </qual:input>
          <qual:input qual:qualitativeSpecies="S_16" qual:thresholdLevel="1" qual:transitionEffect="none" qual:sign="positive" qual:id="tr_S_24_in_S_16">
            <notes>
              <body xmlns="http://www.w3.org/1999/xhtml">
                <p>Upon TCR engagement, NFAT cooperates with STAT4 as well as Tbet to induce the expression of IFNg. [12] NFAT activates IFNg. [4]</p></body>
            </notes>
          </qual:input>
        </qual:listOfInputs>
        <qual:listOfOutputs>
          <qual:output qual:qualitativeSpecies="S_24" qual:transitionEffect="assignmentLevel"/>
        </qual:listOfOutputs>
        <qual:listOfFunctionTerms>
          <qual:defaultTerm qual:resultLevel="0">
          </qual:defaultTerm>
          <qual:functionTerm qual:resultLevel="1">
            <math xmlns="http://www.w3.org/1998/Math/MathML">            
              <apply>
                <or/>
                <apply>
                  <or/>
                  <apply>
                    <and/>
                    <apply>
                      <and/>
                      <apply>
                        <eq/>
                        <ci> S_17 </ci>
                        <cn type="integer"> 1 </cn>
                      </apply>
                      <apply>
                        <and/>
                        <apply>
                          <eq/>
                          <ci> S_37 </ci>
                          <cn type="integer"> 1 </cn>
                        </apply>
                        <apply>
                          <eq/>
                          <ci> S_16 </ci>
                          <cn type="integer"> 1 </cn>
                        </apply>
                      </apply>
                    </apply>
                    <apply>
                      <not/>
                      <apply>
                        <or/>
                        <apply>
                          <eq/>
                          <ci> S_18 </ci>
                          <cn type="integer"> 1 </cn>
                        </apply>
                        <apply>
                          <eq/>
                          <ci> S_22 </ci>
                          <cn type="integer"> 1 </cn>
                        </apply>
                      </apply>
                    </apply>
                  </apply>
                  <apply>
                    <and/>
                    <apply>
                      <eq/>
                      <ci> S_19 </ci>
                      <cn type="integer"> 1 </cn>
                    </apply>
                    <apply>
                      <not/>
                      <apply>
                        <eq/>
                        <ci> S_18 </ci>
                        <cn type="integer"> 1 </cn>
                      </apply>
                    </apply>
                  </apply>
                </apply>
                <apply>
                  <eq/>
                  <ci> S_37 </ci>
                  <cn type="integer"> 1 </cn>
                </apply>
              </apply>
            </math>
                    </qual:functionTerm>
        </qual:listOfFunctionTerms>
      </qual:transition>
      <qual:transition qual:id="tr_S_25">
        <notes>
          <body xmlns="http://www.w3.org/1999/xhtml">
            <p>IL21 is upregulated by STAT3.</p></body>
        </notes>
        <qual:listOfInputs>
          <qual:input qual:qualitativeSpecies="S_18" qual:thresholdLevel="1" qual:transitionEffect="none" qual:sign="positive" qual:id="tr_S_25_in_S_18">
            <notes>
              <body xmlns="http://www.w3.org/1999/xhtml">
                <p>STAT3 regulates the expression of IL21 [1] through direct binding to the IL21 promoter [2]</p></body>
            </notes>
          </qual:input>
          <qual:input qual:qualitativeSpecies="S_16" qual:thresholdLevel="1" qual:transitionEffect="none" qual:sign="positive" qual:id="tr_S_25_in_S_16">
            <notes>
              <body xmlns="http://www.w3.org/1999/xhtml">
                <p>The expression of IL-21 is induced by T cell receptor (TCR) signaling [4]</p></body>
            </notes>
          </qual:input>
        </qual:listOfInputs>
        <qual:listOfOutputs>
          <qual:output qual:qualitativeSpecies="S_25" qual:transitionEffect="assignmentLevel"/>
        </qual:listOfOutputs>
        <qual:listOfFunctionTerms>
          <qual:defaultTerm qual:resultLevel="0">
          </qual:defaultTerm>
          <qual:functionTerm qual:resultLevel="1">
            <math xmlns="http://www.w3.org/1998/Math/MathML">            
              <apply>
                <and/>
                <apply>
                  <eq/>
                  <ci> S_18 </ci>
                  <cn type="integer"> 1 </cn>
                </apply>
                <apply>
                  <eq/>
                  <ci> S_16 </ci>
                  <cn type="integer"> 1 </cn>
                </apply>
              </apply>
            </math>
                    </qual:functionTerm>
        </qual:listOfFunctionTerms>
      </qual:transition>
      <qual:transition qual:id="tr_S_26">
        <notes>
          <body xmlns="http://www.w3.org/1999/xhtml">
            <p>Foxp3 is activate by STAT5, TGFbR, or Foxp3. It is inhibited by IL21R, IL6R (via STAT3), or GATA3. (Negative regulation is dominant over positive regulation)&lt;br/></p></body>
        </notes>
        <qual:listOfInputs>
          <qual:input qual:qualitativeSpecies="S_30" qual:thresholdLevel="1" qual:transitionEffect="none" qual:sign="negative" qual:id="tr_S_26_in_S_30">
            <notes>
              <body xmlns="http://www.w3.org/1999/xhtml">
                <p>Similar to IL6, IL21 also inhibits the expression of Foxp3 [14].</p></body>
            </notes>
          </qual:input>
          <qual:input qual:qualitativeSpecies="S_27" qual:thresholdLevel="1" qual:transitionEffect="none" qual:sign="negative" qual:id="tr_S_26_in_S_27">
            <notes>
              <body xmlns="http://www.w3.org/1999/xhtml">
                <p>IL-6 suppresses the expression of Foxp3 [7] (This is likely an indirect effect, hence more detailed pathways will need to be included in the model once the mechanism of IL6-dependent Foxp3 downregulation is discovered.)&lt;div></p><p>This suppression appears to be mediate via STAT3, since IL6 fails to inhibit Foxp3 in STAT3-deficient mice [15]&lt;/div></p></body>
            </notes>
          </qual:input>
          <qual:input qual:qualitativeSpecies="S_3" qual:thresholdLevel="1" qual:transitionEffect="none" qual:sign="positive" qual:id="tr_S_26_in_S_3">
            <notes>
              <body xmlns="http://www.w3.org/1999/xhtml">
                <p>TGFb (through TGFbR) induces Foxp3 [8,9].&lt;br/></p></body>
            </notes>
          </qual:input>
          <qual:input qual:qualitativeSpecies="S_18" qual:thresholdLevel="1" qual:transitionEffect="none" qual:sign="positive" qual:id="tr_S_26_in_S_18">
            <notes>
              <body xmlns="http://www.w3.org/1999/xhtml">
                <p>STAT3 (as opposed to RORgt) suppresses the expression of Foxp3 [10]&lt;div></p><p>IL6 suppression of Foxp3 appears to be STAT-3 mediated. [15]&lt;/div></p></body>
            </notes>
          </qual:input>
          <qual:input qual:qualitativeSpecies="S_33" qual:thresholdLevel="1" qual:transitionEffect="none" qual:sign="negative" qual:id="tr_S_26_in_S_33">
            <notes>
              <body xmlns="http://www.w3.org/1999/xhtml">
                <p>The abolition of Foxp3 promotes the expression of Tbet, IFN-gamma, and IL4, &lt;strong>suggesting&lt;/strong> there is a negative influence on Tbet and GATA3 [5,6]&lt;br/>&lt;div></p><p>GATA3 directly inhibits Foxp3 by binding to its promoter. This negative regulation is dominant over Treg stimulation [13]&lt;/div></p></body>
            </notes>
          </qual:input>
          <qual:input qual:qualitativeSpecies="S_2" qual:thresholdLevel="1" qual:transitionEffect="none" qual:sign="positive" qual:id="tr_S_26_in_S_2">
            <notes>
              <body xmlns="http://www.w3.org/1999/xhtml">
                <p>IL2 signaling through IL12R, and STAT5 promotes the appearance of Treg cells [4,5], hence &lt;strong>indicating &lt;/strong>a positive influence upon Foxp3. &lt;br/>&lt;div>STAT5 activates Foxp3 [11]&lt;/div>&lt;div></p><p>STAT5 is essential for up-regulation of FOXP3 [12]&lt;/div></p></body>
            </notes>
          </qual:input>
        </qual:listOfInputs>
        <qual:listOfOutputs>
          <qual:output qual:qualitativeSpecies="S_26" qual:transitionEffect="assignmentLevel"/>
        </qual:listOfOutputs>
        <qual:listOfFunctionTerms>
          <qual:defaultTerm qual:resultLevel="0">
          </qual:defaultTerm>
          <qual:functionTerm qual:resultLevel="1">
            <math xmlns="http://www.w3.org/1998/Math/MathML">            
              <apply>
                <or/>
                <apply>
                  <and/>
                  <apply>
                    <eq/>
                    <ci> S_3 </ci>
                    <cn type="integer"> 1 </cn>
                  </apply>
                  <apply>
                    <not/>
                    <apply>
                      <or/>
                      <apply>
                        <or/>
                        <apply>
                          <eq/>
                          <ci> S_30 </ci>
                          <cn type="integer"> 1 </cn>
                        </apply>
                        <apply>
                          <eq/>
                          <ci> S_33 </ci>
                          <cn type="integer"> 1 </cn>
                        </apply>
                      </apply>
                      <apply>
                        <and/>
                        <apply>
                          <eq/>
                          <ci> S_27 </ci>
                          <cn type="integer"> 1 </cn>
                        </apply>
                        <apply>
                          <eq/>
                          <ci> S_18 </ci>
                          <cn type="integer"> 1 </cn>
                        </apply>
                      </apply>
                    </apply>
                  </apply>
                </apply>
                <apply>
                  <and/>
                  <apply>
                    <eq/>
                    <ci> S_2 </ci>
                    <cn type="integer"> 1 </cn>
                  </apply>
                  <apply>
                    <not/>
                    <apply>
                      <or/>
                      <apply>
                        <or/>
                        <apply>
                          <eq/>
                          <ci> S_30 </ci>
                          <cn type="integer"> 1 </cn>
                        </apply>
                        <apply>
                          <eq/>
                          <ci> S_33 </ci>
                          <cn type="integer"> 1 </cn>
                        </apply>
                      </apply>
                      <apply>
                        <and/>
                        <apply>
                          <eq/>
                          <ci> S_27 </ci>
                          <cn type="integer"> 1 </cn>
                        </apply>
                        <apply>
                          <eq/>
                          <ci> S_18 </ci>
                          <cn type="integer"> 1 </cn>
                        </apply>
                      </apply>
                    </apply>
                  </apply>
                </apply>
              </apply>
            </math>
                    </qual:functionTerm>
        </qual:listOfFunctionTerms>
      </qual:transition>
      <qual:transition qual:id="tr_S_27">
        <notes>
          <body xmlns="http://www.w3.org/1999/xhtml">
            <p>IL6 receptor is activated by IL6 [1,2]&lt;br/></p></body>
        </notes>
        <qual:listOfInputs>
          <qual:input qual:qualitativeSpecies="S_14" qual:thresholdLevel="1" qual:transitionEffect="none" qual:sign="positive" qual:id="tr_S_27_in_S_14">
            <notes>
              <body xmlns="http://www.w3.org/1999/xhtml">
                <p>External IL6</p></body>
            </notes>
          </qual:input>
          <qual:input qual:qualitativeSpecies="S_23" qual:thresholdLevel="1" qual:transitionEffect="none" qual:sign="positive" qual:id="tr_S_27_in_S_23">
            <notes>
              <body xmlns="http://www.w3.org/1999/xhtml">
                <p>IL6 activates IL6-R [2]</p></body>
            </notes>
          </qual:input>
        </qual:listOfInputs>
        <qual:listOfOutputs>
          <qual:output qual:qualitativeSpecies="S_27" qual:transitionEffect="assignmentLevel"/>
        </qual:listOfOutputs>
        <qual:listOfFunctionTerms>
          <qual:defaultTerm qual:resultLevel="0">
          </qual:defaultTerm>
          <qual:functionTerm qual:resultLevel="1">
            <math xmlns="http://www.w3.org/1998/Math/MathML">            
              <apply>
                <or/>
                <apply>
                  <eq/>
                  <ci> S_23 </ci>
                  <cn type="integer"> 1 </cn>
                </apply>
                <apply>
                  <eq/>
                  <ci> S_14 </ci>
                  <cn type="integer"> 1 </cn>
                </apply>
              </apply>
            </math>
                    </qual:functionTerm>
        </qual:listOfFunctionTerms>
      </qual:transition>
      <qual:transition qual:id="tr_S_28">
        <notes>
          <body xmlns="http://www.w3.org/1999/xhtml">
            <p>STAT1 is activated by IFNgR OR IFNbR.</p></body>
        </notes>
        <qual:listOfInputs>
          <qual:input qual:qualitativeSpecies="S_7" qual:thresholdLevel="1" qual:transitionEffect="none" qual:sign="positive" qual:id="tr_S_28_in_S_7">
            <notes>
              <body xmlns="http://www.w3.org/1999/xhtml">
                <p>IFNgR-activated Jak1 recruits and activates STAT1 [5]</p></body>
            </notes>
          </qual:input>
          <qual:input qual:qualitativeSpecies="S_10" qual:thresholdLevel="1" qual:transitionEffect="none" qual:sign="positive" qual:id="tr_S_28_in_S_10">
            <notes>
              <body xmlns="http://www.w3.org/1999/xhtml">
                <p>IL-27 induces T-bet and IL-12Rβ2 expression through JAK1/STAT1 activation [2].</p><p>IL-12 is not essential to IL-27-induced type 1 cell-mediated immunity in vivo</p></body>
            </notes>
          </qual:input>
          <qual:input qual:qualitativeSpecies="S_16" qual:thresholdLevel="1" qual:transitionEffect="none" qual:sign="positive" qual:id="tr_S_28_in_S_16">
            <notes>
              <body xmlns="http://www.w3.org/1999/xhtml">
                <p>During TCR activation in a particular cytokine milieu, naive CD4 T cells may differentiate into one of several lineages of T helper (Th) cells, including Th1, Th2, Th17, and iTreg [6]</p></body>
            </notes>
          </qual:input>
        </qual:listOfInputs>
        <qual:listOfOutputs>
          <qual:output qual:qualitativeSpecies="S_28" qual:transitionEffect="assignmentLevel"/>
        </qual:listOfOutputs>
        <qual:listOfFunctionTerms>
          <qual:defaultTerm qual:resultLevel="0">
          </qual:defaultTerm>
          <qual:functionTerm qual:resultLevel="1">
            <math xmlns="http://www.w3.org/1998/Math/MathML">            
              <apply>
                <or/>
                <apply>
                  <and/>
                  <apply>
                    <eq/>
                    <ci> S_10 </ci>
                    <cn type="integer"> 1 </cn>
                  </apply>
                  <apply>
                    <eq/>
                    <ci> S_16 </ci>
                    <cn type="integer"> 1 </cn>
                  </apply>
                </apply>
                <apply>
                  <eq/>
                  <ci> S_7 </ci>
                  <cn type="integer"> 1 </cn>
                </apply>
              </apply>
            </math>
                    </qual:functionTerm>
        </qual:listOfFunctionTerms>
      </qual:transition>
      <qual:transition qual:id="tr_S_29">
        <notes>
          <body xmlns="http://www.w3.org/1999/xhtml">
            <p>IL4 is activated by GATA3 and NFAT, and inihibited by STAT1.</p></body>
        </notes>
        <qual:listOfInputs>
          <qual:input qual:qualitativeSpecies="S_28" qual:thresholdLevel="1" qual:transitionEffect="none" qual:sign="negative" qual:id="tr_S_29_in_S_28">
            <notes>
              <body xmlns="http://www.w3.org/1999/xhtml">
                <p>STAT1 (via IRF1/2) inhibits IL4 [1,3]</p></body>
            </notes>
          </qual:input>
          <qual:input qual:qualitativeSpecies="S_33" qual:thresholdLevel="1" qual:transitionEffect="none" qual:sign="positive" qual:id="tr_S_29_in_S_33">
            <notes>
              <body xmlns="http://www.w3.org/1999/xhtml">
                <p>IL4 can be induced by GATA3 [1,2]</p></body>
            </notes>
          </qual:input>
          <qual:input qual:qualitativeSpecies="S_16" qual:thresholdLevel="1" qual:transitionEffect="none" qual:sign="positive" qual:id="tr_S_29_in_S_16">
            <notes>
              <body xmlns="http://www.w3.org/1999/xhtml">
                <p>&lt;div>&lt;div>Upon TCR engagement, NFAT cooperates with GATA3 to induce the expression of IFNg. [5]&lt;/div>&lt;/div>NFAT activates IL4. [4]. &lt;br/>&lt;div>&lt;br/>&lt;/div></p></body>
            </notes>
          </qual:input>
        </qual:listOfInputs>
        <qual:listOfOutputs>
          <qual:output qual:qualitativeSpecies="S_29" qual:transitionEffect="assignmentLevel"/>
        </qual:listOfOutputs>
        <qual:listOfFunctionTerms>
          <qual:defaultTerm qual:resultLevel="0">
          </qual:defaultTerm>
          <qual:functionTerm qual:resultLevel="1">
            <math xmlns="http://www.w3.org/1998/Math/MathML">            
              <apply>
                <and/>
                <apply>
                  <and/>
                  <apply>
                    <eq/>
                    <ci> S_33 </ci>
                    <cn type="integer"> 1 </cn>
                  </apply>
                  <apply>
                    <eq/>
                    <ci> S_16 </ci>
                    <cn type="integer"> 1 </cn>
                  </apply>
                </apply>
                <apply>
                  <not/>
                  <apply>
                    <eq/>
                    <ci> S_28 </ci>
                    <cn type="integer"> 1 </cn>
                  </apply>
                </apply>
              </apply>
            </math>
                    </qual:functionTerm>
        </qual:listOfFunctionTerms>
      </qual:transition>
      <qual:transition qual:id="tr_S_30">
        <notes>
          <body xmlns="http://www.w3.org/1999/xhtml">
            <p>IL21R is activated by IL21.</p></body>
        </notes>
        <qual:listOfInputs>
          <qual:input qual:qualitativeSpecies="S_25" qual:thresholdLevel="1" qual:transitionEffect="none" qual:sign="positive" qual:id="tr_S_30_in_S_25">
            <notes>
              <body xmlns="http://www.w3.org/1999/xhtml">
                <p>IL21 is a ligand for IL21 receptor.</p></body>
            </notes>
          </qual:input>
        </qual:listOfInputs>
        <qual:listOfOutputs>
          <qual:output qual:qualitativeSpecies="S_30" qual:transitionEffect="assignmentLevel"/>
        </qual:listOfOutputs>
        <qual:listOfFunctionTerms>
          <qual:defaultTerm qual:resultLevel="0">
          </qual:defaultTerm>
          <qual:functionTerm qual:resultLevel="1">
            <math xmlns="http://www.w3.org/1998/Math/MathML">            
              <apply>
                <eq/>
                <ci> S_25 </ci>
                <cn type="integer"> 1 </cn>
              </apply>
            </math>
                    </qual:functionTerm>
        </qual:listOfFunctionTerms>
      </qual:transition>
      <qual:transition qual:id="tr_S_31">
        <notes>
          <body xmlns="http://www.w3.org/1999/xhtml">
            <p>IRAK is activated by IL18R</p></body>
        </notes>
        <qual:listOfInputs>
          <qual:input qual:qualitativeSpecies="S_5" qual:thresholdLevel="1" qual:transitionEffect="none" qual:sign="positive" qual:id="tr_S_31_in_S_5">
            <notes>
              <body xmlns="http://www.w3.org/1999/xhtml">
                <p>IL18 receptor activates IRAK [1-4]</p></body>
            </notes>
          </qual:input>
        </qual:listOfInputs>
        <qual:listOfOutputs>
          <qual:output qual:qualitativeSpecies="S_31" qual:transitionEffect="assignmentLevel"/>
        </qual:listOfOutputs>
        <qual:listOfFunctionTerms>
          <qual:defaultTerm qual:resultLevel="0">
          </qual:defaultTerm>
          <qual:functionTerm qual:resultLevel="1">
            <math xmlns="http://www.w3.org/1998/Math/MathML">            
              <apply>
                <eq/>
                <ci> S_5 </ci>
                <cn type="integer"> 1 </cn>
              </apply>
            </math>
                    </qual:functionTerm>
        </qual:listOfFunctionTerms>
      </qual:transition>
      <qual:transition qual:id="tr_S_33">
        <notes>
          <body xmlns="http://www.w3.org/1999/xhtml">
            <p>GATA3 is activated by STAT6 (and NFAT) or STAT5 or GATA3. GATA3 is inhibited by T-bet, RORgt, TGFb, or Foxp3.</p></body>
        </notes>
        <qual:listOfInputs>
          <qual:input qual:qualitativeSpecies="S_34" qual:thresholdLevel="1" qual:transitionEffect="none" qual:sign="negative" qual:id="tr_S_33_in_S_34">
            <notes>
              <body xmlns="http://www.w3.org/1999/xhtml">
                <p>TGFb inhibits GATA3 at the transcriptional level (exact mechanism doesn't seem to be known)</p></body>
            </notes>
          </qual:input>
          <qual:input qual:qualitativeSpecies="S_26" qual:thresholdLevel="1" qual:transitionEffect="none" qual:sign="negative" qual:id="tr_S_33_in_S_26">
            <notes>
              <body xmlns="http://www.w3.org/1999/xhtml">
                <p>The expression of Foxp3 abolishes IFNg, IL-4, and IL-10 production, suggesting a negative regulation of Tbet and GATA3. [12].</p></body>
            </notes>
          </qual:input>
          <qual:input qual:qualitativeSpecies="S_22" qual:thresholdLevel="1" qual:transitionEffect="none" qual:sign="positive" qual:id="tr_S_33_in_S_22">
            <notes>
              <body xmlns="http://www.w3.org/1999/xhtml">
                <p>STAT6 activates GATA3 [1,2,14,17]</p></body>
            </notes>
          </qual:input>
          <qual:input qual:qualitativeSpecies="S_19" qual:thresholdLevel="1" qual:transitionEffect="none" qual:sign="negative" qual:id="tr_S_33_in_S_19">
            <notes>
              <body xmlns="http://www.w3.org/1999/xhtml">
                <p>T-bet directly inhibits GATA3 [8,13]</p></body>
            </notes>
          </qual:input>
          <qual:input qual:qualitativeSpecies="S_33" qual:thresholdLevel="1" qual:transitionEffect="none" qual:sign="positive" qual:id="tr_S_33_in_S_33">
            <notes>
              <body xmlns="http://www.w3.org/1999/xhtml">
                <p>&lt;span style="font-weight: normal;">Some studies suggest an auto-activatory loop [3-6] in mice. &lt;/span>&lt;strong>In human cells, this interaction is unclear [1,7]</p><p>.&lt;/strong>&lt;div>GATA3 is able to autoinduce its expression. It is unclear whether this activation is direct (e.g., by GATA3 binding to its own promoter) or indirect involving other players. Nonetheless, this autoactivation is IL4 and Stat6-independent.</p></body>
            </notes>
          </qual:input>
          <qual:input qual:qualitativeSpecies="S_1" qual:thresholdLevel="1" qual:transitionEffect="none" qual:sign="negative" qual:id="tr_S_33_in_S_1">
            <notes>
              <body xmlns="http://www.w3.org/1999/xhtml">
                <p>Th17 cells are unable to express tbet or GATA3, indicating an inhibitory effect from RORgt to both Tbet and GATA3. [9-11]</p></body>
            </notes>
          </qual:input>
          <qual:input qual:qualitativeSpecies="S_16" qual:thresholdLevel="1" qual:transitionEffect="none" qual:sign="positive" qual:id="tr_S_33_in_S_16">
            <notes>
              <body xmlns="http://www.w3.org/1999/xhtml">
                <p>NFAT binds directly to the GATA3 promoter region; and it's thought of as the IL4-TCR integration point [21]</p></body>
            </notes>
          </qual:input>
          <qual:input qual:qualitativeSpecies="S_2" qual:thresholdLevel="1" qual:transitionEffect="none" qual:sign="positive" qual:id="tr_S_33_in_S_2">
            <notes>
              <body xmlns="http://www.w3.org/1999/xhtml">
                <p>IL-2/STAT5 activates GATA3 and Th2 differentiation independently of the IL4/STAT6 pathway [16]&lt;div>STAT5 is essential for Th2 differentiation [18-19]&lt;/div></p></body>
            </notes>
          </qual:input>
        </qual:listOfInputs>
        <qual:listOfOutputs>
          <qual:output qual:qualitativeSpecies="S_33" qual:transitionEffect="assignmentLevel"/>
        </qual:listOfOutputs>
        <qual:listOfFunctionTerms>
          <qual:defaultTerm qual:resultLevel="0">
          </qual:defaultTerm>
          <qual:functionTerm qual:resultLevel="1">
            <math xmlns="http://www.w3.org/1998/Math/MathML">            
              <apply>
                <or/>
                <apply>
                  <or/>
                  <apply>
                    <and/>
                    <apply>
                      <eq/>
                      <ci> S_2 </ci>
                      <cn type="integer"> 1 </cn>
                    </apply>
                    <apply>
                      <not/>
                      <apply>
                        <or/>
                        <apply>
                          <or/>
                          <apply>
                            <or/>
                            <apply>
                              <eq/>
                              <ci> S_19 </ci>
                              <cn type="integer"> 1 </cn>
                            </apply>
                            <apply>
                              <eq/>
                              <ci> S_1 </ci>
                              <cn type="integer"> 1 </cn>
                            </apply>
                          </apply>
                          <apply>
                            <eq/>
                            <ci> S_34 </ci>
                            <cn type="integer"> 1 </cn>
                          </apply>
                        </apply>
                        <apply>
                          <eq/>
                          <ci> S_26 </ci>
                          <cn type="integer"> 1 </cn>
                        </apply>
                      </apply>
                    </apply>
                  </apply>
                  <apply>
                    <and/>
                    <apply>
                      <and/>
                      <apply>
                        <eq/>
                        <ci> S_22 </ci>
                        <cn type="integer"> 1 </cn>
                      </apply>
                      <apply>
                        <eq/>
                        <ci> S_16 </ci>
                        <cn type="integer"> 1 </cn>
                      </apply>
                    </apply>
                    <apply>
                      <not/>
                      <apply>
                        <or/>
                        <apply>
                          <or/>
                          <apply>
                            <or/>
                            <apply>
                              <eq/>
                              <ci> S_19 </ci>
                              <cn type="integer"> 1 </cn>
                            </apply>
                            <apply>
                              <eq/>
                              <ci> S_1 </ci>
                              <cn type="integer"> 1 </cn>
                            </apply>
                          </apply>
                          <apply>
                            <eq/>
                            <ci> S_34 </ci>
                            <cn type="integer"> 1 </cn>
                          </apply>
                        </apply>
                        <apply>
                          <eq/>
                          <ci> S_26 </ci>
                          <cn type="integer"> 1 </cn>
                        </apply>
                      </apply>
                    </apply>
                  </apply>
                </apply>
                <apply>
                  <and/>
                  <apply>
                    <eq/>
                    <ci> S_33 </ci>
                    <cn type="integer"> 1 </cn>
                  </apply>
                  <apply>
                    <not/>
                    <apply>
                      <eq/>
                      <ci> S_19 </ci>
                      <cn type="integer"> 1 </cn>
                    </apply>
                  </apply>
                </apply>
              </apply>
            </math>
                    </qual:functionTerm>
        </qual:listOfFunctionTerms>
      </qual:transition>
      <qual:transition qual:id="tr_S_35">
        <notes>
          <body xmlns="http://www.w3.org/1999/xhtml">
            <p>IL12 receptor is activated by IL12.</p></body>
        </notes>
        <qual:listOfInputs>
          <qual:input qual:qualitativeSpecies="S_17" qual:thresholdLevel="1" qual:transitionEffect="none" qual:sign="positive" qual:id="tr_S_35_in_S_17">
            <notes>
              <body xmlns="http://www.w3.org/1999/xhtml">
                <p>initial expression of IL-12Rβ2 chain is induced by TCR stimulation alone independently of T-bet and is negatively regulated by GATA-3 (and positively regulated by STAT4) [3].</p></body>
            </notes>
          </qual:input>
          <qual:input qual:qualitativeSpecies="S_6" qual:thresholdLevel="1" qual:transitionEffect="none" qual:sign="positive" qual:id="tr_S_35_in_S_6">
            <notes>
              <body xmlns="http://www.w3.org/1999/xhtml">
                <p>IL12 is IL12R ligand. [2]</p></body>
            </notes>
          </qual:input>
          <qual:input qual:qualitativeSpecies="S_32" qual:thresholdLevel="1" qual:transitionEffect="none" qual:sign="positive" qual:id="tr_S_35_in_S_32">
            <notes>
              <body xmlns="http://www.w3.org/1999/xhtml">
                <p>initial expression of IL-12Rβ2 chain is induced by TCR stimulation alone independently of T-bet and is negatively regulated by GATA-3 (and positively regulated by STAT4) [3].</p></body>
            </notes>
          </qual:input>
          <qual:input qual:qualitativeSpecies="S_19" qual:thresholdLevel="1" qual:transitionEffect="none" qual:sign="positive" qual:id="tr_S_35_in_S_19">
            <notes>
              <body xmlns="http://www.w3.org/1999/xhtml">
                <p>T-bet maintained IL-12Rbeta2 expression even when expressed in STAT1-/- T cells, which indicated that T-bet is a sufficient mediator for IFN-gamma−induced IL-12Rbeta2 expression. [1].</p></body>
            </notes>
          </qual:input>
          <qual:input qual:qualitativeSpecies="S_33" qual:thresholdLevel="1" qual:transitionEffect="none" qual:sign="negative" qual:id="tr_S_35_in_S_33">
            <notes>
              <body xmlns="http://www.w3.org/1999/xhtml">
                <p>initial expression of IL-12Rβ2 chain is induced by TCR stimulation alone independently of T-bet and is negatively regulated by GATA-3 (and positively regulated by STAT4) [3].</p></body>
            </notes>
          </qual:input>
          <qual:input qual:qualitativeSpecies="S_16" qual:thresholdLevel="1" qual:transitionEffect="none" qual:sign="positive" qual:id="tr_S_35_in_S_16">
            <notes>
              <body xmlns="http://www.w3.org/1999/xhtml">
                <p>IL12 signaling upon TCR activation</p></body>
            </notes>
          </qual:input>
        </qual:listOfInputs>
        <qual:listOfOutputs>
          <qual:output qual:qualitativeSpecies="S_35" qual:transitionEffect="assignmentLevel"/>
        </qual:listOfOutputs>
        <qual:listOfFunctionTerms>
          <qual:defaultTerm qual:resultLevel="0">
          </qual:defaultTerm>
          <qual:functionTerm qual:resultLevel="1">
            <math xmlns="http://www.w3.org/1998/Math/MathML">            
              <apply>
                <or/>
                <apply>
                  <or/>
                  <apply>
                    <or/>
                    <apply>
                      <and/>
                      <apply>
                        <eq/>
                        <ci> S_17 </ci>
                        <cn type="integer"> 1 </cn>
                      </apply>
                      <apply>
                        <not/>
                        <apply>
                          <eq/>
                          <ci> S_33 </ci>
                          <cn type="integer"> 1 </cn>
                        </apply>
                      </apply>
                    </apply>
                    <apply>
                      <and/>
                      <apply>
                        <eq/>
                        <ci> S_32 </ci>
                        <cn type="integer"> 1 </cn>
                      </apply>
                      <apply>
                        <not/>
                        <apply>
                          <eq/>
                          <ci> S_33 </ci>
                          <cn type="integer"> 1 </cn>
                        </apply>
                      </apply>
                    </apply>
                  </apply>
                  <apply>
                    <eq/>
                    <ci> S_19 </ci>
                    <cn type="integer"> 1 </cn>
                  </apply>
                </apply>
                <apply>
                  <and/>
                  <apply>
                    <eq/>
                    <ci> S_6 </ci>
                    <cn type="integer"> 1 </cn>
                  </apply>
                  <apply>
                    <eq/>
                    <ci> S_16 </ci>
                    <cn type="integer"> 1 </cn>
                  </apply>
                </apply>
              </apply>
            </math>
                    </qual:functionTerm>
        </qual:listOfFunctionTerms>
      </qual:transition>
      <qual:transition qual:id="tr_S_36">
        <notes>
          <body xmlns="http://www.w3.org/1999/xhtml">
            <p>STAT1 or Tbet can activate SOCS1</p></body>
        </notes>
        <qual:listOfInputs>
          <qual:input qual:qualitativeSpecies="S_19" qual:thresholdLevel="1" qual:transitionEffect="none" qual:sign="positive" qual:id="tr_S_36_in_S_19">
            <notes>
              <body xmlns="http://www.w3.org/1999/xhtml">
                <p>T-bet can activate SOCS1 directly or indirectly (via a pathway independent of IFNgR/STAT1)  (Primary reference needed)</p></body>
            </notes>
          </qual:input>
          <qual:input qual:qualitativeSpecies="S_28" qual:thresholdLevel="1" qual:transitionEffect="none" qual:sign="positive" qual:id="tr_S_36_in_S_28">
            <notes>
              <body xmlns="http://www.w3.org/1999/xhtml">
                <p>STAT1 induced the activation of SOCS1</p></body>
            </notes>
          </qual:input>
        </qual:listOfInputs>
        <qual:listOfOutputs>
          <qual:output qual:qualitativeSpecies="S_36" qual:transitionEffect="assignmentLevel"/>
        </qual:listOfOutputs>
        <qual:listOfFunctionTerms>
          <qual:defaultTerm qual:resultLevel="0">
          </qual:defaultTerm>
          <qual:functionTerm qual:resultLevel="1">
            <math xmlns="http://www.w3.org/1998/Math/MathML">            
              <apply>
                <or/>
                <apply>
                  <eq/>
                  <ci> S_19 </ci>
                  <cn type="integer"> 1 </cn>
                </apply>
                <apply>
                  <eq/>
                  <ci> S_28 </ci>
                  <cn type="integer"> 1 </cn>
                </apply>
              </apply>
            </math>
                    </qual:functionTerm>
        </qual:listOfFunctionTerms>
      </qual:transition>
      <qual:transition qual:id="tr_S_37">
        <qual:listOfInputs>
          <qual:input qual:qualitativeSpecies="S_26" qual:thresholdLevel="1" qual:transitionEffect="none" qual:sign="negative" qual:id="tr_S_37_in_S_26">
            <notes>
              <body xmlns="http://www.w3.org/1999/xhtml">
                <p>Foxp3 directly inhibits NFAT and NFkB.</p></body>
            </notes>
          </qual:input>
          <qual:input qual:qualitativeSpecies="S_31" qual:thresholdLevel="1" qual:transitionEffect="none" qual:sign="positive" qual:id="tr_S_37_in_S_31">
            <notes>
              <body xmlns="http://www.w3.org/1999/xhtml">
                <p>IRAK associates with IL18R and transduces IL18-mediated signal.</p></body>
            </notes>
          </qual:input>
        </qual:listOfInputs>
        <qual:listOfOutputs>
          <qual:output qual:qualitativeSpecies="S_37" qual:transitionEffect="assignmentLevel"/>
        </qual:listOfOutputs>
        <qual:listOfFunctionTerms>
          <qual:defaultTerm qual:resultLevel="0">
          </qual:defaultTerm>
          <qual:functionTerm qual:resultLevel="1">
            <math xmlns="http://www.w3.org/1998/Math/MathML">            
              <apply>
                <and/>
                <apply>
                  <eq/>
                  <ci> S_31 </ci>
                  <cn type="integer"> 1 </cn>
                </apply>
                <apply>
                  <not/>
                  <apply>
                    <eq/>
                    <ci> S_26 </ci>
                    <cn type="integer"> 1 </cn>
                  </apply>
                </apply>
              </apply>
            </math>
                    </qual:functionTerm>
        </qual:listOfFunctionTerms>
      </qual:transition>
      <qual:transition qual:id="tr_S_38">
        <notes>
          <body xmlns="http://www.w3.org/1999/xhtml">
            <p>IFNg receptor is activated by IFNg.</p></body>
        </notes>
        <qual:listOfInputs>
          <qual:input qual:qualitativeSpecies="S_20" qual:thresholdLevel="1" qual:transitionEffect="none" qual:sign="positive" qual:id="tr_S_38_in_S_20">
            <notes>
              <body xmlns="http://www.w3.org/1999/xhtml">
                <p>IFNg is IFNg receptor ligand.</p></body>
            </notes>
          </qual:input>
          <qual:input qual:qualitativeSpecies="S_24" qual:thresholdLevel="1" qual:transitionEffect="none" qual:sign="positive" qual:id="tr_S_38_in_S_24">
            <notes>
              <body xmlns="http://www.w3.org/1999/xhtml">
                <p>IFNg is IFNg receptor ligand.</p></body>
            </notes>
          </qual:input>
          <qual:input qual:qualitativeSpecies="S_16" qual:thresholdLevel="1" qual:transitionEffect="none" qual:sign="positive" qual:id="tr_S_38_in_S_16">
            <notes>
              <body xmlns="http://www.w3.org/1999/xhtml">
                <p>IFNgR signaling upon TCR activation</p></body>
            </notes>
          </qual:input>
        </qual:listOfInputs>
        <qual:listOfOutputs>
          <qual:output qual:qualitativeSpecies="S_38" qual:transitionEffect="assignmentLevel"/>
        </qual:listOfOutputs>
        <qual:listOfFunctionTerms>
          <qual:defaultTerm qual:resultLevel="0">
          </qual:defaultTerm>
          <qual:functionTerm qual:resultLevel="1">
            <math xmlns="http://www.w3.org/1998/Math/MathML">            
              <apply>
                <or/>
                <apply>
                  <and/>
                  <apply>
                    <eq/>
                    <ci> S_24 </ci>
                    <cn type="integer"> 1 </cn>
                  </apply>
                  <apply>
                    <eq/>
                    <ci> S_16 </ci>
                    <cn type="integer"> 1 </cn>
                  </apply>
                </apply>
                <apply>
                  <and/>
                  <apply>
                    <eq/>
                    <ci> S_20 </ci>
                    <cn type="integer"> 1 </cn>
                  </apply>
                  <apply>
                    <eq/>
                    <ci> S_16 </ci>
                    <cn type="integer"> 1 </cn>
                  </apply>
                </apply>
              </apply>
            </math>
                    </qual:functionTerm>
        </qual:listOfFunctionTerms>
      </qual:transition>
    </qual:listOfTransitions>
    <listOfCompartments>
      <compartment name="extracellular" constant="true" id="extracellular"/>
      <compartment name="cytosol" constant="true" id="cytosol"/>
    </listOfCompartments>
  </model>
</sbml>
